# Supplementary material for: Assessment of household settled dust via silicon nanomembrane analysis pipeline (SNAP)
Source: Environ Technol Innov. Author manuscript; Available in PMC 2025 Jun 26. (PMC12201965; doi:10.1016/j.eti.2025.104106)
Supplement: MMC2 [file NIHMS2077742-supplement-MMC2.xlsx]

## Sheet: Sheet1
Supplemental Table 1. Raw Raman Spectrum data of reference and unknown particles.
*Low Correlation. ** Spec not obtainable: spec not identifiable or particle melted under raman laser.
wavnum	intensity
	Pure Polymers						Fibers									Weathered polymers											Dust Sample						Pacific Ocean Blue MP
	HDPE	LDPE	PET	PP	PS	PA	PP	PET	Nylon (PA)	Acrylic	Rayon*	Cotton	Linen	Silk	Wool*	HDPE		LDPE		PET		PS	PA		PP		NR Fiber	TB Fiber	Unstained Fiber	NR Particle	TB Particle	Unstained Particle	Inner	Outter
																Mild	Severe	Mild	Severe	Mild	Severe	Mild*	Mild**	Severe	Mild**	Severe	PET	Cotton	Polyacrylonitrile (Acrylic)	PE	Cellulose Acetate	Ca Carbonate	PE	PE
744	2412.91	2431.95	2675.15	474.501	2534.14	2394.39	2056.18	490.204	1254.04	1021.04	427.969	712.218	1044.54	306.946	549.712	1432.31	1667.24	1206.95	812.496	307.773	691.652	285.231		850.575		717.626	23465.6	3498.74	3597.15	1751.6	3004.76	13565.3	571.824	1202.74
746	2411.89	2428.59	2672.59	471.703	2541.9	2392.63	2064.95	491.92	1259.48	1021.82	426.47	715.946	1050.11	308.749	543.215	1428.07	1665.37	1205.74	808.558	311.185	687.747	282.679		867.789		718.601	23428.5	3488.7	3591.28	1751.68	2998.55	13578.1	585.359	1208.8
748	2408.77	2423.74	2668.79	467.84	2544.07	2392.76	2059.75	490.903	1259.19	1028.07	429.46	717.594	1043.19	303.249	532.439	1422.31	1656.47	1199.92	807.75	312.847	684.889	280.131		889.303		713.133	23391.5	3488.78	3594.08	1755.15	2988.6	13626.8	587.007	1209.3
750	2404.87	2420.66	2667.6	466.486	2552.15	2392.21	2054.08	487.246	1254.57	1020.67	428.305	718.24	1037.19	293.74	500.665	1416.62	1650.69	1185.61	805.365	310.132	680.469	278.951		895.756		708.427	23383.9	3496.21	3601.76	1757.81	2985.08	13687	566.528	1198.31
752	2406.49	2417.81	2666.59	468.832	2557.74	2390.17	2050.95	487.181	1246.06	1019.05	424.714	715.403	1035.29	285.029	479.549	1413.95	1652.11	1173.32	806.671	304.998	675.656	275.996		883.794		704.006	23396.9	3507.68	3613.1	1754.14	2982.83	13717.1	543.129	1181.91
754	2407.43	2418.09	2661.36	471.268	2570.11	2386.71	2048.31	491.359	1243.87	1003.49	423.868	717.148	1045.95	281.181	473.205	1408.43	1654.53	1173.57	805.882	301.901	672.122	271.061		863.439		702.95	23448.2	3513.88	3617.27	1746.81	2988.22	13716.1	520.616	1167.35
756	2408.27	2420.04	2658.28	469.14	2583.73	2384	2066.69	492.17	1253.89	1002.26	419.93	717.115	1046.93	288.721	489.748	1402.07	1651.8	1183.28	802.271	306.71	671.425	268.986		845.929		699.521	23369.3	3519.86	3612.82	1745.44	2987.58	13722.6	510.647	1168.78
758	2404.67	2418.1	2653.58	470.568	2583.68	2383.27	2056.85	484.722	1256.54	999.535	421.698	706.881	1040.44	303.401	505.699	1397.36	1652.82	1189.15	796.156	310.015	674.595	270.168		834.476		699.923	23222.4	3524.45	3601.6	1746.51	2985.39	13747.4	501.813	1162
760	2404.05	2418.91	2657.63	470.053	2578.31	2384.98	2046.36	484.686	1253.67	1009.19	425.293	704.388	1042.42	317.807	512.012	1394.92	1650.36	1187.7	793.664	308.925	676.225	271.482		826.812		700.912	23129.8	3526.37	3594.18	1753.48	2987.58	13785.6	500.513	1164.04
762	2407.65	2419.96	2663.28	469.634	2575.5	2387.61	2041.87	483.014	1254.29	1018.06	426.034	705.909	1045.46	326.765	523.449	1393.83	1647.83	1181.2	796.107	305.743	672.283	274.354		823.651		704.203	23160.3	3529.95	3593.99	1754.41	2992.42	13812.1	499.598	1168.7
764	2413.54	2428.4	2674.36	466.634	2581.65	2393.69	2071.6	483.775	1272.9	1016.41	427.131	710.547	1040.99	324.845	526.906	1391.79	1645.2	1176.69	797.117	306.947	667.442	280.17		819.787		704.556	23184.1	3527.09	3587.32	1753.62	2993.58	13855.6	491.917	1169.98
766	2405.7	2424.54	2671.26	468.496	2576.41	2388.57	2080.87	483.318	1275.2	1014.72	425.924	708.319	1037.11	316.997	528.203	1389.09	1646.18	1172.95	791.694	311.036	663.515	283.728		812.105		704.237	23070.2	3515.03	3579.11	1754.63	2980.34	13914.4	491.609	1164.12
768	2396.82	2416.7	2665.25	469.34	2565.5	2381.71	2063.69	490.079	1260.31	1022.29	427.685	709.498	1044.92	321.493	525.352	1392.55	1644.86	1175.84	789.669	310.317	668.534	282.249		807.297		704.598	23031	3513.02	3591.24	1760.49	2979.32	13954.5	500.303	1167.28
770	2395.31	2417.65	2664.78	467.773	2554.82	2380.56	2050.05	495.242	1247.93	1034.42	427.249	715.859	1053.86	326.618	531.979	1394.12	1643.29	1176.55	792.157	305.4	673.696	279.195		808.326		706.077	23070.8	3520.74	3608.85	1773.83	2989.63	13983.8	522.867	1179.3
772	2401.67	2419.94	2671.78	465.403	2553.06	2384.98	2049.8	494.779	1245.85	1025.89	430.208	725.2	1059.49	318.93	524.728	1401.25	1644.93	1179.73	799.737	303.485	678.215	276.021		812.784		707.843	23146.1	3534.74	3625.61	1782.78	2999.89	14007.3	516.649	1178.78
774	2408.84	2424.79	2677.73	466.877	2550.16	2388.47	2078.23	494.491	1263.36	1011.69	430.239	726.355	1056.58	301.557	502.516	1407.65	1644.21	1178.62	798.305	302.426	678.293	274.842		816.525		711.038	23171.9	3538.05	3627.44	1779.48	2996.16	14060	500.403	1168.32
776	2410.42	2422.95	2682.46	471.177	2552.33	2385.05	2092.47	494.104	1266.67	992.63	424.861	722.254	1050.91	286.224	480.144	1405.4	1641.33	1174.89	791.964	303.072	677.121	274.179		814.502		715.489	23120.7	3541.24	3620.65	1766.72	2988.51	14117.7	484.407	1155.94
778	2412.59	2424.56	2689.08	470.042	2558.15	2382.77	2102.14	493.183	1268.65	1001.98	419.707	714.696	1043.7	295.052	489.84	1394.41	1633.48	1173.05	786.068	302.719	676.89	276.394		816.049		714.557	23095.5	3544.38	3616.63	1761.22	2985.76	14144.7	495.085	1166.36
780	2411.27	2428.82	2693.98	468.223	2571.99	2383.16	2093.11	493.939	1261.85	1003.08	416.803	714.535	1040.76	293.825	501.342	1385.19	1631.09	1172.57	784.542	305.685	680.839	277.514		819.601		709.293	23006.1	3543.34	3612.09	1769.5	2982.29	14173.4	510.399	1184.26
782	2407.49	2421.54	2693.59	464.479	2587.11	2384.71	2065.4	501.584	1247.58	1007.58	417.562	717.908	1055.92	294.257	508.389	1383.25	1631.88	1164.54	783.658	308.892	686.921	275.768		819.581		704.168	22948.5	3547.83	3615.09	1771.65	2980.57	14207.7	510.082	1194.44
784	2407.59	2422.68	2697.89	462.608	2619.62	2386.89	2066	516.692	1238.27	998.293	422.591	726.597	1069.74	289.368	498.188	1384.56	1637.25	1153.01	780.235	308.164	694.717	274.878		815.012		700.851	22929.9	3552.85	3615.92	1773.72	2979.39	14268.4	508.206	1188.44
786	2405.96	2419.85	2715.14	464.878	2649.57	2386.53	2057.38	519.066	1226.79	986.513	419.393	718.956	1062.08	280.868	489.481	1382.54	1640.67	1149.23	778.685	306.452	702.321	273.934		805.875		699.992	23028.7	3564.66	3619.02	1760.87	2983.47	14303.8	495.943	1175.94
788	2410.95	2425.53	2757.65	467.936	2688.21	2385.83	2079.07	528.441	1237.76	989.537	421.966	716.838	1055.08	279.754	488.635	1377.1	1636.65	1146.33	775.534	305.722	715.088	274.328		800.178		698.529	23166.4	3564.21	3622.43	1759.89	2986.14	14360.4	500.004	1178.88
790	2410.37	2426.61	2829.28	474.667	2725.91	2388.42	2081.85	540.982	1246.77	986.199	423.59	713.284	1050.71	272.678	491.679	1371.87	1632.98	1144.07	771.553	308.305	742.005	271.873		795.95		698.678	23247.6	3563.86	3623.26	1756.46	2987.26	14421.5	493.139	1185.83
792	2411.37	2426.1	2913.05	483.183	2759.63	2393.28	2091.92	569.147	1252.63	984.504	430.679	721.775	1059.3	277.353	491.152	1365.96	1630.15	1143.93	767.382	309.895	781.088	273.295		793.492		700.918	23232.5	3569.59	3618.56	1757	2990.11	14475.3	487.791	1188.38
794	2411.16	2424.64	2964.94	494.965	2775.89	2398.44	2103.3	580.226	1257.04	975.584	430.869	728.081	1065.83	272.384	487.96	1371.63	1637.25	1153.5	773.761	310.832	817.178	276.245		795.571		702.517	23118.5	3576.55	3611.69	1758.4	2985.11	14498.7	479.881	1181.12
796	2411.02	2424.48	2945.55	508.874	2770.54	2398.19	2108.77	580.734	1261.73	973.078	428.161	726.764	1064.3	268.592	483.255	1374.9	1640.56	1160.66	778.901	310.075	834.837	278.112		798.345		704.445	23032	3582.32	3606.34	1755.66	2986.22	14479.2	474.996	1179.56
798	2411.63	2427.91	2875.55	528.2	2739.31	2397.29	2126.05	572.668	1266.29	999.483	427.883	722.321	1063.14	287.611	510.38	1370.95	1637.79	1160.85	779.357	310.177	821.745	274.658		799.115		705.235	22953.7	3575.2	3605.57	1765.47	2988.52	14485.5	501.386	1201.55
800	2411.27	2429.48	2809.3	558.574	2703.91	2396.01	2160.42	569.347	1268.69	1013.6	429.805	722.418	1059.69	303.38	526.313	1367.19	1633.44	1159.22	772.549	307.945	797.736	269.86		798.668		711.53	22929.7	3576.99	3614.42	1775.89	2997.73	14495.1	531.67	1234.36
802	2415.67	2431.16	2777.01	613.781	2659.28	2398.16	2229.69	560.176	1270.31	1009.5	424.468	717.717	1046.49	305.718	522.023	1369.8	1631.09	1154.8	768.189	304.871	771.334	268.605		797.613		715.37	22886.5	3572.31	3622.67	1766.68	3001.41	14513.5	525.035	1227.7
804	2413.38	2429.53	2767.94	718.853	2624.33	2397.42	2332.19	556.983	1270.78	990.289	418.819	717.946	1043.87	288.309	509.972	1375.61	1630.15	1151.28	769.235	305.527	753.684	267.284		795.518		722.045	22770.9	3563.38	3612.82	1755.06	2996.01	14535.3	505.061	1205.74
806	2406.78	2426.23	2756.76	875.89	2592.66	2395.26	2436.92	557.949	1259.4	969.324	421.182	717.746	1051.57	272.094	491.872	1378.85	1624.46	1147.97	770.438	308.904	744.566	267.203		788.983		735.96	22690.3	3561.12	3597.37	1742.57	2990.9	14548.1	475.77	1177.03
808	2402.53	2423.78	2756.34	1050.76	2571.16	2395.06	2534.86	570.708	1257.47	980.736	428.564	727.462	1065.38	282.268	499.436	1375.51	1621.78	1153.31	773.035	312.34	738.848	265.609		786.419		752.003	22615	3569.48	3590.95	1748.55	2990.27	14569.1	481.031	1182.38
810	2410.43	2423.99	2760.37	1149.55	2552.87	2397.14	2540.43	574.482	1255.65	979.342	431.954	727.048	1061.27	277.217	488.498	1370.26	1619.49	1158.31	770.791	310.96	742.528	265.052		790.18		759.402	22601	3584.68	3597.69	1750.17	2994.67	14568	478.633	1184.17
812	2417.59	2428.16	2772.5	1117.92	2537.1	2402.96	2478.8	567.163	1266.65	982.159	426.943	718.211	1050.53	276.534	487.447	1366.37	1614.39	1157.85	769.278	306.868	746.428	265.285		791.784		756.521	22572.6	3579.87	3599.26	1749.27	2993.23	14630.4	472.457	1180.63
814	2414.8	2427.05	2776.66	972.901	2514.84	2400.95	2343.15	561.311	1262.95	974.596	422.706	708.513	1043.42	265.814	489.414	1365.16	1606.31	1152.54	765.434	303.201	747.958	264.242		784.926		745.391	22549.9	3579.61	3596.37	1754.47	2993.22	14709.1	476.038	1178.68
816	2417.46	2431.75	2785.72	805.724	2504.18	2405.93	2250.97	562.776	1271.43	974.455	420.881	705.686	1041.57	273.602	501.068	1365.55	1605.82	1144.81	758.934	298.211	748.951	265.221		778.304		732.886	22539.2	3575.85	3597.32	1757.85	2995.74	14796.6	482.165	1179.68
818	2419.49	2435.29	2794.6	677.328	2491.83	2408.87	2195.85	567.476	1272.41	973.629	426.738	703.09	1039.55	288.343	517.354	1368.4	1614.6	1144.7	759.523	299.802	749.995	265.204		780.614		720.6	22483	3575.35	3595.36	1762.63	2998.02	14829.1	493.307	1181.92
820	2423.13	2435.47	2801.85	601.367	2477.16	2410.26	2162.35	566.225	1262.87	976.614	428.905	705.067	1037.56	309.794	530.758	1369.73	1623.25	1146.17	759.63	298.587	749.074	264.346		786.316		712.496	22384.2	3565.8	3583.82	1748.3	2992.41	14823	503.743	1190.24
822	2415.6	2428.51	2802.75	560.477	2460.95	2406.04	2132.31	569.074	1245.8	1034.96	429.16	711.701	1042.64	371.702	596.472	1376.22	1623.35	1148.37	763.001	299.685	746.89	265.017		786.058		707.694	22291.6	3560.9	3577.5	1772.91	2989.09	14825.4	547.817	1232.28
824	2414.61	2426.94	2804.14	545.033	2455.26	2406.82	2113.51	569.405	1236.95	1022.95	425.435	714.597	1040.78	361.182	586.175	1377.48	1619.77	1144.64	758.905	298.79	749.786	264.736		780.493		707.361	22260	3561.2	3581.34	1787.73	2994.22	14806.3	560.068	1253.32
826	2413.37	2425.86	2806.71	547.899	2458.23	2410.7	2125.58	572.174	1251.35	1006.82	423.503	711.671	1034.82	349.55	581.478	1367.49	1615.7	1140.25	752.942	304.139	752.771	265.765		777.28		706.642	22265	3564.32	3586.4	1780.25	3002.43	14796.4	534.418	1234.11
828	2414.45	2425.92	2807.85	563.761	2460.36	2412.97	2143.07	574.967	1261.68	938.871	425.107	703.732	1028.11	290.753	515.362	1359.53	1613.19	1133.6	751.969	307.988	755.837	264.724		776.708		704.287	22274.3	3570.17	3584.71	1750.45	3004.61	14813.4	493.085	1190.92
830	2415.04	2425.96	2806.82	580.334	2463.34	2413.08	2153.48	580.587	1260.6	943.355	422.551	705.939	1033.58	289.914	515.21	1353.83	1606.95	1127.63	755.219	307.732	749.484	263.477		780.64		699.845	22261	3583.74	3585.43	1720.15	3003.27	14850	467.934	1162.79
832	2415.68	2428.55	2806.44	600.869	2473.97	2415.47	2168.25	575.63	1260.52	949.876	422.321	705.453	1038.32	283.265	506.567	1356.77	1602.07	1127.49	755.825	303.211	747.698	263.18		781.151		698.241	22234.5	3592.88	3583.48	1729.1	3004.57	14879.2	478.585	1173.2
834	2415.06	2433.18	2803.62	626.927	2479.67	2413.15	2191.82	563.871	1255.37	947.916	420.593	704.022	1040.53	274.17	504.024	1357.24	1603.03	1125.28	756.799	299.93	745.16	264.378		783.649		703.232	22182.6	3594.65	3583	1726.89	3005.31	14872.6	475.258	1179.05
836	2413.16	2429.96	2807.75	679.342	2484.4	2409.34	2240.98	561.638	1254.11	954.533	424.116	704.71	1044.58	285.637	518.995	1358.51	1604.76	1125.81	755.728	300.548	748.082	261.835		785.2		714.744	22168	3591.86	3582.39	1722.75	3006.74	14884.6	491.145	1200.57
838	2414.49	2431.25	2817.66	759.024	2490.37	2406.36	2332.18	569.622	1252.64	963.655	428.557	702.08	1043.97	292.89	531.737	1361.16	1608.41	1121.2	756.954	303.236	751.189	262.24		782.82		727.25	22251.8	3603.92	3593.41	1721.72	3009.09	14927.6	509.177	1211.8
840	2417.14	2434.25	2842.88	856.65	2500.74	2408.9	2429.14	582.7	1271.94	978.042	430.519	703.554	1044.27	307.469	544.789	1357.84	1603.12	1117.16	753.893	305.654	762.567	262.974		778.321		735.532	22332.1	3616.97	3601.06	1729.46	3015.76	14988.1	518.225	1216.38
842	2420.97	2440.85	2878.98	912.309	2504.92	2411.14	2456.93	594.551	1279.63	969.065	430.197	700.01	1037.69	306.685	544.998	1358.11	1609.06	1124.77	753.516	306.671	777.048	264.935		768.254		738.892	22357.6	3626.45	3597.84	1743.4	3019.43	15048.6	515.234	1214.46
844	2424.47	2442.1	2926.22	890.376	2497.69	2410.02	2399.53	613.713	1280.35	954.071	426.63	701.582	1040.63	307.695	540.211	1360.47	1607.46	1126.69	753.259	309.891	803.571	266.287		769.777		732.367	22267.1	3619.56	3583.6	1743.84	3015.75	15121.5	503.241	1213.6
846	2421.46	2437.3	2991.59	791.362	2488.01	2405.71	2293.03	642.897	1260.43	929.047	425.09	701.385	1043.44	299.325	527.042	1363.7	1611.3	1127.64	756.81	312.282	836.374	261.245		773.708		728.828	22306.6	3629.12	3571.97	1728.93	3006.32	15164	491.316	1210.01
848	2419.31	2434.26	3096.06	678.461	2479.31	2403.72	2223.26	677.513	1263.27	918.775	420.502	704.616	1044.07	292.703	524.413	1356.11	1602.63	1113.42	755.206	313.204	876.616	257.657		776.218		712.954	22469	3641.32	3570.75	1715.56	3001.83	15211.7	486.276	1212.21
850	2422.12	2438.12	3255.7	590.55	2472.51	2408.26	2180.51	717.198	1268.93	910.724	417.904	713.481	1054.63	291.646	529.04	1348.65	1603.28	1112.4	754.304	314.388	930.992	254.12		772.957		703.937	22688.9	3649.18	3576.52	1715.57	3002.05	15247.2	487.021	1212.59
852	2429.08	2443.86	3480.81	538.634	2470.36	2411.63	2157.29	750.836	1272.55	909.022	412.995	713.911	1053.25	300.16	539.28	1348.34	1604.38	1119.38	749.924	320.118	1000.63	252.941		769.291		697.684	22856	3637.12	3580.57	1716.35	3003.71	15286.5	492.999	1208.23
854	2428.94	2445.24	3742.89	507.057	2466.51	2414.19	2138.5	779.516	1269.64	917.181	412.789	710.262	1044.64	303.458	546.134	1350.35	1607.75	1118.42	749.846	325.151	1076.44	253.836		767.942		692.539	23004.1	3631.51	3583.54	1712.98	2998.72	15291.7	495.386	1204.35
856	2428.94	2444.29	3983.39	484.62	2465.77	2413.59	2126.59	800.287	1268.5	925.429	414.025	703.053	1033.49	309.957	560.612	1356.39	1607.53	1118.45	752.199	327.928	1154.73	253.856		767.81		691.516	23115.6	3632.79	3589.49	1715.33	2996.24	15305.3	503.183	1224.2
858	2427.36	2440.09	4088.1	466.429	2469.3	2414.06	2131.85	801.342	1278.72	933.79	418.025	703.849	1031.54	307.251	564.445	1362.43	1607.45	1115.18	757.624	328.108	1203.35	258.459		765.37		687.529	23004.6	3629.12	3586.55	1719.67	2991.06	15297.2	501.74	1235.38
860	2426.5	2438.4	3980.98	453.397	2468.36	2412.8	2118.52	778.769	1272.89	931.875	422.671	708.348	1039.93	306.988	558.307	1366.08	1607.13	1121.93	752.972	330.52	1217.39	265.17		761.323		696.057	22705.6	3625.12	3579.46	1723.18	2991.51	15298	497.308	1232.84
862	2423.58	2436.75	3711.5	445.067	2466.84	2410.73	2113.09	734.252	1269.12	933.987	423.088	709.141	1041.75	304.75	546.617	1360.77	1602.61	1117.61	747.249	332.215	1166.94	264.973		764.45		692.793	22385.3	3626.49	3572.06	1718.31	2991.65	15321.2	497.704	1221.65
864	2426.41	2441.96	3408.93	439.666	2463.53	2414.9	2110.54	685.926	1266.29	929.872	419.571	708.464	1041.49	304.022	539.994	1350.2	1599.35	1117.06	740.679	328.081	1076.51	264.231		761.984		691.098	22143.5	3639.81	3575.76	1711.61	2998.66	15352.8	505.941	1224.98
866	2432.18	2448.61	3173.15	430.698	2469.66	2418.37	2127.06	642.891	1278.37	925.642	418.696	701.846	1041.16	298.461	534.963	1349.68	1597.3	1118.47	744.019	325.328	969.622	261.76		764.321		681.142	21970.9	3648.58	3580.26	1708.83	3007.12	15395.5	512.378	1231.39
868	2438.46	2456.49	3023.43	425.423	2480.37	2426.39	2142.97	614.132	1289.37	914.032	412.984	699.681	1041.46	286.805	520.655	1352.43	1599.17	1115.93	743.043	317.373	881.614	264.02		758.347		681.355	21822.8	3649.74	3578.02	1707.13	3019.04	15384.2	504.292	1225.99
870	2436.64	2457.79	2935.53	417.444	2481.47	2430.8	2141.29	593.214	1289.63	910.944	415.437	702.219	1045.08	279.929	518.542	1346.3	1590.9	1113.88	741.801	313.686	816.508	261.429		757.275		680.982	21799.2	3654.79	3577.92	1704.92	3023.81	15406.2	497.371	1214.55
872	2435.54	2456.25	2884.18	412.181	2475.44	2432.97	2137.41	585.291	1287.3	910.365	413.271	704.063	1047.08	280.915	523.288	1339.8	1586.65	1101.37	731.126	308.128	779.025	260.143		751.866		678.76	21738	3656.22	3572.69	1701.01	3025.6	15425.1	499.394	1211.73
874	2429.51	2450.72	2846.39	410.659	2464.99	2428.71	2123.98	583.401	1281.17	912.473	417.417	705.807	1049.75	287.342	535.528	1335	1587.04	1100.44	730.427	307.952	753.902	262.164		746.532		678.007	21648.3	3658.57	3570.69	1700.73	3017.86	15463.1	504.223	1207.46
876	2429.17	2449.02	2818.44	411.242	2461.95	2428.44	2105.06	586.152	1276.31	910.804	418.296	705.862	1052.13	288.118	540.899	1337.46	1597.6	1099.05	729.778	308.682	745.591	264.06		744.307		678.467	21499.1	3657.14	3566.53	1700.33	3020.2	15474.6	501.202	1206.21
878	2425.52	2449.02	2801.17	411.299	2458.53	2427.39	2086.89	582.481	1268.35	910.463	422.809	706.644	1054.26	292.067	545.276	1339.11	1602.51	1103.19	738.714	308.804	735.868	260.537		745.528		675.615	21397.8	3653.72	3563.23	1697.31	3016.34	15443.5	501.448	1204.09
880	2427.02	2447.44	2797.09	404.169	2457.86	2426.43	2081.06	579.774	1263.59	909.593	426.488	703.739	1050.33	288.978	540.68	1339.5	1603.46	1108.85	740.335	307.476	738.159	257.243		750.231		675.965	21458.7	3665.02	3578.38	1694.22	3024.07	15413.1	502.682	1199.43
882	2432.47	2453.05	2798.55	404.078	2462.17	2431.72	2107.22	578.96	1281.86	908.823	432.284	703.93	1051.45	289.387	537.275	1344.38	1602.41	1109.87	744.148	307.463	737.787	258.351		757.703		674.023	21428	3672.42	3577.63	1686.72	3028.94	15425.8	504.127	1196.51
884	2432.43	2451.83	2794.98	403.906	2465.34	2429.71	2117.91	590.091	1287.75	909.463	433.159	710.633	1058.54	291.267	535.883	1348.08	1602.82	1108.19	740.449	305.61	746.716	263.635		761.91		680.485	21396.8	3675.98	3579.73	1687.28	3030.73	15467.7	501.052	1190.19
886	2427.45	2450.67	2785.44	407.131	2464.38	2431.19	2119.53	593.754	1286.64	915.572	439.978	720.356	1066.98	295.609	546.726	1348.97	1602.87	1105.77	741.285	304.971	747.589	265.419		761.117		684.082	21272.7	3678.67	3570.78	1680.58	3025.79	15524	506.923	1195.7
888	2422.35	2446.92	2769.7	406.143	2459.97	2429.47	2118.83	591.595	1284.36	915.702	442.703	724.144	1067.32	292.069	552.21	1349.56	1601.06	1098.01	738.647	306.182	740.916	266.263		752.643		684.207	21245.9	3682.76	3572.73	1678.64	3024.45	15548.2	510.375	1196.09
890	2426.3	2449.78	2762.41	405.491	2459.85	2433.02	2122.55	579.046	1287.08	913.412	444.983	727.876	1057.46	283.765	552.738	1347.55	1594.77	1099.99	739.57	308.941	728.082	264.065		748.152		680.008	21190.7	3685.08	3568.53	1670.92	3027.48	15556.1	507.234	1190.51
892	2430.71	2450.26	2750.87	405.484	2461.15	2436.15	2121.46	572.275	1291.07	902.33	446.132	731.733	1063.58	278.756	546.425	1346.85	1591.34	1099.53	733.315	309.189	710.942	261.682		745.681		677.041	21095.6	3677.22	3555.88	1664.52	3028.8	15547.1	498.641	1182.9
894	2429.94	2446.11	2741.26	411.461	2463.07	2432.14	2115.17	568.219	1283.41	893.172	452.029	739.765	1070.13	288.564	552.349	1339.44	1588.24	1099	727.036	309.363	698.501	264.619		746.07		676.043	21004.4	3670.68	3544.9	1654.72	3031.91	15521.4	489.992	1174.99
896	2422.08	2442.44	2726.12	430.503	2471.91	2432.11	2120.9	561.271	1282.06	888.32	451.836	736.766	1069.03	301.596	561.186	1331.9	1588.02	1095.57	722.938	307.792	685.701	267.437		742.412		678.06	20941.6	3673.41	3541.39	1646.07	3038.73	15504	485.455	1171.34
898	2416.31	2441.77	2713.15	451.654	2479.28	2430.28	2136.58	553.134	1278.46	885.246	448.275	735.619	1063.86	317.264	561.177	1322	1586.19	1089.35	725.447	307.899	673.85	267.104		741.765		678.033	20898.8	3678.78	3543.2	1636.66	3045.89	15478.2	476.109	1162.8
900	2417.06	2443.17	2708.05	458.525	2492.05	2431.72	2157.07	543.244	1283.13	890.286	443.299	734.351	1064.76	334.951	557.188	1321.38	1590.37	1091.7	726.701	305.322	667.601	260.681		740.129		681.041	20909.8	3683.57	3546.99	1632.33	3051.02	15498	477.83	1158.71
902	2420.91	2439.79	2698.36	447.65	2499.56	2431.18	2154.66	537.434	1276.09	894.632	441.361	733.337	1066.27	352.59	551.109	1325.13	1595.08	1092.59	729.624	307.953	661.299	259.691		743.378		687.146	20911.9	3680.2	3541.28	1630.19	3055.12	15559.6	481.672	1161.82
904	2423.72	2436.22	2693.06	424.774	2505.58	2432.48	2146.66	524.556	1279.86	910.439	441.741	732.202	1061.96	376.166	565.55	1331.26	1598.06	1091.14	730.109	308.928	653.255	263.39		745.353		685.317	20903.6	3679.37	3536.25	1630.55	3061.9	15632	499.927	1179.32
906	2423	2432.49	2683.42	405.192	2502.88	2434.17	2133.78	513.635	1274.61	910.084	442.017	729.24	1060.54	375.786	568.45	1331.39	1587.41	1084.27	728.206	309.47	640.661	266.954		744.761		678.973	20829.6	3680.64	3531.94	1634.78	3062.14	15705.9	512.462	1191.84
908	2424.92	2433.03	2679.34	390.689	2495.72	2437.6	2140.81	507.453	1285.44	914.848	441.593	735.943	1074.98	365.809	570.652	1324.88	1581.63	1076.45	722.981	303.039	621.778	267.299		739.071		672.895	20791.2	3689.92	3543.22	1628.8	3066.14	15778.5	506.432	1182.58
910	2427.13	2433.68	2677.06	382.816	2490.23	2443.92	2144.91	499.885	1286.21	897.142	443.497	725.91	1072.91	336.631	551.265	1319.88	1572.91	1063.87	720.434	297.423	605.266	264.474		729.483		673.571	20774.4	3696.77	3550.11	1622.81	3069.9	15821.6	493.709	1169.58
912	2425.63	2433.73	2671.3	380.247	2481.92	2448.99	2145.16	491.958	1289.33	885.139	441.591	712.347	1066.47	317.121	539.847	1313.01	1569.33	1057.39	721.403	297.122	592.625	262.061		720.999		675.11	20761.4	3699.71	3553.67	1611.09	3070.71	15836.3	473.011	1145.18
914	2422.85	2435.7	2666.13	380.286	2472.26	2456.22	2144.59	486.874	1290.48	873.225	444.072	705.161	1060.58	299.252	535.737	1305.17	1569.1	1053.03	717.891	295.732	587.162	255.784		719.774		669.953	20713.5	3700.32	3550.64	1605.55	3065.04	15822.6	476.52	1147.49
916	2418.28	2434.52	2657.63	378.672	2462.27	2457.71	2136.84	483.43	1294.5	872.066	434.387	707.197	1064.27	290.799	548.409	1305.39	1568.8	1053.17	713.262	296.739	583.213	252.932		718.153		663.31	20646.2	3693.97	3540.93	1602.9	3057.36	15823.5	468.939	1143.46
918	2419.73	2433.62	2652.21	374.865	2456.85	2457.76	2126.31	479.551	1292.52	874.671	429.375	709.139	1054.68	279.422	552.159	1308.52	1571.27	1059.82	707.777	294.259	578.764	250.733		722.65		656.268	20644	3692.51	3535.39	1602.57	3051.66	15822.9	468.476	1145.11
920	2422.13	2430.13	2646.21	373.884	2454.28	2458.23	2129.63	468.55	1301.04	876.278	422.926	701.116	1041.51	276.184	559.946	1315.26	1569.92	1070.29	710.129	297.405	575.075	251.745		725.258		657.865	20631.6	3698	3541.12	1603.48	3048	15807.2	481.673	1152.29
922	2423.63	2432.32	2643.06	372.494	2456.25	2460.24	2135.57	467.115	1303.85	874.64	424.703	700.863	1042.68	268.439	558.922	1314.63	1571.36	1078.26	709.049	301.612	572.375	249.313		727.125		662.176	20592.1	3705.13	3550.55	1595.64	3042.71	15828.2	497.061	1150.5
924	2422.71	2430.35	2637.21	375.846	2449.23	2460.91	2129.64	471.437	1295.78	876.713	425.64	701.401	1050.16	268.785	569.79	1310.31	1577.65	1072.55	706.949	303.776	569.265	250.158		721.627		664.678	20521.1	3705.49	3553.55	1582.19	3036.23	15851	499.358	1151.73
926	2421.78	2427.83	2636.11	374.495	2446.64	2456.64	2118.49	477.168	1285.81	863.009	429.547	703.676	1055.25	263.046	569.143	1308.9	1577.83	1059.79	705.514	302.191	565.597	249.217		717.243		660.854	20480.3	3697.07	3542.37	1571.82	3029.45	15883.7	479.943	1135.46
928	2423.41	2426.94	2635.42	372.452	2444.05	2452.37	2130.72	479.357	1283.57	856.54	429.371	702.371	1046.2	263.946	578.181	1302.68	1572.89	1048.23	709.408	303.744	564.28	250.781		718.945		654.464	20493.7	3689.3	3530.2	1570.14	3024.3	15911.3	463.029	1121.33
930	2423.24	2426.61	2634.07	373.816	2447.71	2453.13	2150.73	476.658	1293.44	850.58	426.799	702.796	1045.6	265.982	588.16	1299.17	1567.8	1048.43	709.382	304.305	563.185	252.072		721.921		657.278	20482.1	3686.25	3522	1566.75	3018.71	15935.6	463.911	1117.79
932	2419.25	2425.4	2631.42	373.523	2450.6	2452.13	2156.97	475.645	1290.5	857.766	424.685	700.355	1048.04	268.435	600.616	1301.09	1563.08	1056.32	703.442	307.502	557.423	254.854		719.522		664.869	20480.8	3691.85	3524.31	1565.09	3017.24	15952.3	467.823	1115.53
934	2419.27	2426.98	2630.37	384.988	2453.6	2456.89	2169.91	468.025	1294.65	856.239	421.025	693.848	1044.25	266.729	604.618	1301.5	1566.87	1057.85	700.272	305.097	555.824	258.461		715.775		671.188	20377.6	3687.81	3528.18	1551.66	3013.27	15941.7	473.926	1117.07
936	2412.05	2420.68	2626.65	401.21	2449.26	2452.19	2178.83	466.178	1291.06	856.95	424.021	690.707	1034.22	263.903	601.025	1302.27	1561.71	1049.91	703.84	301.203	554.691	257.076		713.321		669.419	20225.3	3679.62	3523.7	1549.1	3004.96	15946.8	476.051	1114.78
938	2408.35	2418.13	2623.17	425.683	2447.6	2455.51	2191.84	465.337	1287.93	855.594	420.189	686.171	1021.79	263.196	593.578	1297.59	1557.5	1039.49	709.406	300.794	556.339	259.865		720.856		666.95	20167.9	3685.1	3520.55	1539.04	3003.14	15968	467.753	1110.13
940	2410.3	2415.35	2619.14	443.576	2448.52	2464.17	2200.01	467.213	1290.11	855.441	420.075	685.722	1018.57	262.883	586.72	1298.21	1555	1040.05	707.207	300.508	554.576	261.541		727.265		667.908	20157.6	3697.79	3519.49	1536.02	3002.25	15989.4	458.484	1106.9
942	2417.1	2421.24	2623.85	443.875	2457.67	2481.2	2204.07	466.953	1295.65	851.485	419.419	680.719	1017.27	259.445	577.88	1300.74	1557.16	1042.5	702.868	305.888	551.88	259.081		734.942		671.343	20179.4	3708.79	3525.4	1527.28	3010.62	15978.3	451.099	1104.46
944	2422.8	2422.8	2626.83	432.052	2463.02	2501.23	2203.58	470.886	1310.48	847.538	423.432	688.225	1025.7	258.399	569.105	1294.47	1557.07	1041.42	699.229	303.865	551.576	254.495		733.281		670.56	20089.1	3693.48	3509.86	1525.52	3005.51	15967.2	453.728	1100.38
946	2415.25	2417.47	2623.19	413.139	2450.11	2505.16	2186.16	473.222	1306.39	847.111	426.225	684.289	1021.5	255.415	555.832	1289.41	1552.76	1039.74	700.16	302.701	547.004	252.154		731.207		665.133	20005.8	3680.43	3495.7	1524.75	2996.58	15932.9	457.898	1098.53
948	2409.37	2411.78	2615.85	396.498	2443.54	2511.48	2176.98	467.24	1311.99	845.723	419.882	684.754	1020.46	254.548	551.3	1285.96	1547.03	1030.97	698.479	302.343	543.328	252.645		736.918		660.096	19962	3673.33	3485.31	1516.4	2993.58	15916.9	456.667	1092.47
950	2408.1	2417.52	2616.03	383.797	2440.23	2519.64	2174.75	465.183	1318.58	841.733	418.425	679.387	1010.77	250.366	540.566	1290.03	1551.28	1030.15	695.381	308.638	542.031	253.957		754.602		656.756	19911.3	3672.54	3488.81	1509.1	2997.72	15937.5	462.5	1087.08
952	2407.22	2419.07	2620.22	378.562	2450.48	2528.07	2178.78	463.879	1330.97	839.586	416.79	687.742	1011.01	254.53	543.875	1289.59	1549.79	1026.97	694.082	311.508	543.252	251.45		769.836		653.104	19906.5	3681.57	3495.39	1501.06	3009.24	15976.3	461.404	1084.57
954	2414.96	2428.89	2629.92	374.889	2461.77	2537.4	2191.57	464.967	1349.48	852.018	420.606	684.419	1008.21	272.824	551.196	1288.5	1551.63	1026.26	694.247	304.471	542.658	254.76		773.758		651.771	19900.9	3692.56	3499.75	1502.8	3017.74	16011.6	474.709	1095.42
956	2417.11	2426.6	2630.79	371.177	2464.7	2527.73	2201.13	463.534	1357.36	848.897	417.53	683.423	1006.71	279.307	549.885	1281.65	1544.97	1020.35	693.717	301.024	542.731	257.492		760.218		655.847	19894.6	3701.11	3499.97	1500.36	3018.74	15998.2	477.26	1103.69
958	2419.9	2426.22	2632.11	370.345	2468.45	2514.85	2200.29	458.058	1355.36	846.815	418.517	682.619	1010.9	283.914	537.563	1282.62	1543.19	1015.1	692.86	304.036	540.56	260.509		744.197		659.794	19808.8	3696.38	3491.33	1488.86	3012.18	15975.8	469.631	1098.2
960	2413.83	2419.84	2625.24	374.606	2465.41	2485.77	2190.66	459.752	1334.77	829.464	416.766	685.858	1008.06	277.612	514.537	1282.7	1540.34	1017.05	691.829	308.497	543.137	263.226		729.209		659.267	19693.6	3685.85	3485.82	1475.7	3003.95	15980.9	456.005	1080.31
962	2412.13	2419.07	2627.52	383.015	2469.09	2463.38	2186.81	455.922	1315.68	824.184	416.516	684.053	1007.7	284.441	510.613	1282.09	1546.04	1019.33	693.776	309.039	544.485	261.62		716.227		654.808	19568.4	3670.92	3480.91	1463.06	3003.25	15995.2	442.98	1065.87
964	2411.25	2416.58	2628.65	390.154	2469.29	2444.34	2195	460.211	1300.55	827.723	415.195	681.526	1007.76	286.799	518.849	1274.75	1547.1	1017.35	690.764	305.611	547.698	258.714		701.38		656.11	19533.1	3666.5	3475.88	1456.55	3005.25	16016	443.24	1064.72
966	2408.92	2412.79	2632.99	408.667	2468.71	2430.97	2223.79	463.893	1294.8	822.379	416.732	681.407	1011.52	282.048	518.39	1276.63	1542.47	1015.19	688.63	305.98	543.469	255.009		686.995		664.967	19507.9	3668.21	3470.75	1449.11	3009.66	16040.5	436.645	1064.54
968	2405.81	2409.39	2639.04	447.001	2469.09	2420.67	2265.16	468.681	1288.79	828.029	421.167	684.758	1018.98	280.492	521.646	1280.76	1536.89	1010.25	684.552	306.098	541.407	252.455		674.143		671.898	19533	3685.93	3474.13	1451.24	3013.56	16063.4	437.769	1065.6
970	2407.7	2415.51	2647.76	507.434	2472.79	2415.64	2311.94	463.615	1287.94	822.376	425.385	683.841	1016.26	267.132	509.537	1283.55	1536.31	1007.24	683.466	305.54	542.765	254.267		668.652		677.925	19501.5	3700.44	3483.11	1451.43	3018.55	16093.1	437.789	1061.41
972	2415.13	2419.26	2656.93	561.706	2481.09	2414.19	2351.72	463.604	1284.95	831.874	423.001	690.6	1014.37	263.692	507.936	1278.77	1532.28	1001.95	685.837	306.352	545.598	254.139		660.643		678.864	19449.5	3700.13	3478.91	1446.61	3018.89	16116.3	444.479	1060.12
974	2418.74	2417.18	2663.8	584.322	2493.84	2412.51	2357.87	463.362	1279.81	826.158	415.565	690.626	1010.93	257.596	499.905	1274.58	1528.89	1002.47	692.192	308.102	545.948	253.249		652.434		675.947	19356.1	3692.25	3467.01	1440.5	3018.42	16157.3	450.408	1063.8
976	2416.19	2413.21	2667.18	561.914	2502.9	2408.8	2330.98	467.842	1274.93	818.238	411.994	690.052	1010.67	258.303	493.825	1271.47	1523.15	1004.15	688.643	308.613	545.946	248.3		643.318		671.298	19301	3683.39	3463.82	1428.67	3018.5	16205.6	444.278	1064.23
978	2415.44	2415.08	2675.51	508.12	2519.02	2404.26	2277.47	466.934	1268.47	811.934	416.46	681.755	1014.66	254.627	492.802	1269.79	1526.67	1001	686.896	308.882	550.725	246.154		641.41		665.498	19276.6	3682.78	3463.12	1420.34	3015.34	16220.8	440.74	1069.16
980	2413.45	2414.49	2676.17	450.153	2533.57	2400.32	2240.69	464.899	1274.49	813.163	419.454	691.59	1020.83	246.24	489.935	1264.96	1526.56	997.29	680.394	307.079	551.023	250.514		640.046		660.413	19254.4	3693.29	3461.03	1404.31	3008.07	16226	427.763	1059.93
982	2412.77	2415.03	2686.09	403.604	2552.2	2392.96	2205.21	464.14	1274.89	815.289	418.171	696.716	1022.77	242.621	488.276	1262.85	1529.03	993.652	680.585	302.276	553.034	256.262		635.525		656.997	19259.2	3699.32	3457.51	1397.46	3003.36	16234.4	434.351	1059.16
984	2412.58	2418.92	2708.15	377.47	2597.46	2395.73	2197.23	466.963	1283.06	823.898	416.149	697.164	1019.7	242.555	487.882	1262.22	1526.93	987.413	678.373	300.258	552.311	256.808		626.585		651.965	19270.2	3721.92	3464.67	1391.75	3010.9	16249.9	439.997	1055.89
986	2418.38	2429.07	2739.07	363.589	2659.58	2405.22	2195.53	472.119	1283.75	847.344	418.481	695.058	1015.21	257.239	505.194	1268.06	1525.03	979.925	676.515	303.509	554.404	252.161		626.712		648.627	19229	3731.56	3476.82	1392.26	3012.68	16267.2	474.651	1092.05
988	2420.55	2423.4	2776.63	361.193	2729.67	2410.61	2211.87	480.067	1283.64	850.831	422.558	709.297	1026.94	260.63	510.198	1271.74	1524.41	983.906	677.917	310.022	561.496	252.353		630.277		647.661	19202.7	3742.8	3474.88	1386.45	3014.67	16263.9	479.619	1100.35
990	2424.32	2420.79	2826.15	369.537	2803.31	2415.2	2227.37	476.314	1288.54	845.724	422.492	723.513	1033.82	258.951	510.219	1269.91	1527.69	992.631	678.195	314.088	568.223	253.514		636.899		651.75	19152.2	3734	3470.08	1379.5	3009.83	16298.3	473.515	1098.56
992	2422.48	2418.7	2887.01	387.612	2913.71	2413.29	2232.87	471.849	1290.64	823.002	427.084	735.22	1040.61	244.542	500.03	1266.74	1527.86	993.684	677.247	310.302	570.77	254.258		632.039		654.004	19191.1	3724.35	3468.05	1368.77	3013.47	16312.1	445.973	1065.14
994	2423.06	2418.98	2949.43	419.677	3197.21	2417.58	2270.92	463.902	1305.3	821.904	421.684	730.342	1028.75	238.807	499.851	1271.45	1528.33	986.249	676.766	308.507	567.65	255.403		628.991		659.713	19132.4	3709.85	3462.26	1364.19	3009.99	16332.5	438.415	1056.8
996	2413.53	2410.41	2988.4	454.567	3812.38	2412.75	2285.94	466.605	1298.43	819.548	420.563	735.42	1039.5	234.291	500.704	1273.65	1528.94	983.309	676.043	309.826	572.868	259.384		625.66		662.151	19142.2	3709.69	3463.98	1358.28	3004.44	16319.9	437.14	1049.38
998	2415.7	2410.75	3015.3	478.252	4755.67	2417.72	2327.7	464.196	1310.14	815.54	416.253	725.113	1036.85	237.258	518.382	1274.94	1529.79	985.975	676.849	313.698	585.134	270.011		628.446		663.266	19105	3712.74	3457.99	1353.7	3003.16	16333	434.833	1060.96
1000	2419.22	2419.57	3011.94	476.717	5547.06	2421.3	2303.5	470.425	1299.68	813.845	418.42	727.895	1046.74	247.017	549.31	1274.36	1529.24	981.332	674.827	313.491	599.247	275.761		629.446		659.416	19060.8	3716.29	3456.34	1351.48	3001.62	16357.2	439.731	1068.03
1002	2423.61	2422.82	2980.92	449.689	5625.57	2420.48	2275.24	473.956	1298.4	814.854	417.451	721.872	1037.34	255.775	572.971	1275.44	1527.37	975.034	672.921	307.939	604.431	278.058		625.706		657.088	19017.4	3718.27	3458.6	1345.91	3010.22	16362.4	447.079	1072.86
1004	2424.91	2423.43	2926.25	416.437	4939.73	2420.08	2234.84	471.895	1291.98	821.082	415.201	712.662	1023.2	264.118	561.74	1276.24	1528.84	968.62	670.565	300.642	603.511	271.367		624.325		657.144	18942.1	3709.92	3464.21	1336.8	3010.06	16329.8	458.762	1069.92
1006	2425.2	2423.19	2858.83	392.736	3982.97	2421.03	2221.49	466.339	1297.29	821.152	416.25	706.261	1020.68	263.733	526.709	1268.52	1523.74	966.466	673.6	302.04	595.136	262.859		621.614		652.915	18883.2	3702.61	3469.89	1325.31	3012.04	16302.3	458.399	1069.32
1008	2430.15	2426.45	2800.39	374.832	3260.62	2424.16	2217.19	465.072	1302.63	821.598	415.76	697.82	1028.04	265.122	502.973	1267.61	1529.35	963.18	675.877	303.343	584.874	257.953		624.756		644.095	18761.9	3694.98	3453.12	1315.83	3004.42	16309.3	456.178	1082.09
1010	2426.84	2421.38	2747.07	366.375	2862.21	2416.27	2190.66	473.619	1290.18	814.504	422.36	697.64	1039.77	255.622	483.716	1266.37	1526.11	962.247	677.417	306.471	577.093	253.701		622.807		646.113	18695.9	3694.76	3447.34	1303.46	2998.29	16314.3	446.977	1077.56
1012	2429.07	2426.4	2719.06	352.026	2680.73	2418.13	2191.01	475.927	1297.83	818.957	420.069	684.991	1031.76	254.482	476.203	1267.03	1525.28	963.801	675.138	304.072	567.572	254.469		619.075		649.329	18683.1	3698.67	3453.59	1286.27	3004.22	16308.7	446.143	1076.85
1014	2428.44	2429.29	2701.12	346.364	2598.72	2421.19	2204.5	474.722	1303.29	816.602	423.645	679.121	1013.92	252.24	460.824	1266.25	1524.93	968.599	670.935	305.185	560.76	252.528		613.033		653.154	18612.2	3690.81	3451.42	1281.19	3004.19	16338.9	442.764	1073.77
1016	2427.36	2427.64	2689.44	340.183	2564.54	2426.04	2214.55	471.321	1309.95	826.634	419.22	675.293	1001.77	260.89	471.711	1269.21	1530.12	969.793	673.918	306.368	554.451	254.371		612.515		648.546	18556.7	3688.93	3439.74	1275.73	3007.16	16399.3	451.096	1090.82
1018	2421.21	2422.42	2681.25	339.323	2560.56	2420.18	2197.62	473.013	1294.6	829.712	428.586	679.214	999.74	263.451	474.55	1268.97	1534.03	961.645	673.074	308.689	549.084	252.421		610.197		641.455	18497.5	3689.72	3429.58	1273.52	2999.48	16449.7	461.338	1102.43
1020	2415.41	2420.37	2669.66	339.784	2585.18	2418.73	2190.64	475.554	1292.41	826.969	428.636	684.74	1010.37	261.419	478.97	1264.67	1526.96	956.095	675.209	307.303	547.662	250.127		611.021		639.315	18514.8	3696.18	3437.8	1258.46	2996.58	16435.8	464.987	1100.15
1022	2414.94	2419.92	2661.67	340.351	2649.66	2421.79	2183.74	481.064	1291.57	824.077	431.056	691.761	1029.03	256.4	465.885	1262.42	1529.13	951.724	673.523	303.706	551.806	248.407		609.209		640.781	18489.1	3698.08	3442.63	1248.47	2995.66	16452.1	460.254	1093.16
1024	2418.53	2418.61	2654.28	344.811	2769.89	2425.22	2185.08	485.625	1297.71	820.005	428.347	699.994	1036.7	253.835	466.749	1262.77	1524.69	954.347	674.659	299.869	553.592	245.496		609.783		643.605	18429.7	3697.32	3437.36	1235.31	3002.67	16406.8	450.38	1080.13
1026	2423.89	2423.34	2655.13	347.233	2946.41	2433.22	2194.6	490.832	1308.26	822.602	429.149	710.573	1039.72	254.34	473.381	1266.71	1516.37	953.483	669.074	300.066	552.024	247.331		605.855		641.524	18336.2	3698.54	3428.7	1231.65	3010.03	16393.6	452.341	1091.67
1028	2425.58	2426.61	2653.48	356.284	3135.66	2433.17	2206.73	491.965	1307.01	817.865	426.24	717.932	1032.89	247.884	468.723	1264.13	1508.42	947.914	662.563	300.593	548.955	249.624		603.539		640.152	18263.8	3706.55	3424.88	1218.31	3016.3	16346.8	447.483	1087.76
1030	2428.96	2431.46	2651.48	369.126	3274.97	2443.03	2243.54	489.376	1317.34	810.847	426.356	719.24	1032.03	237.113	457.283	1261.18	1514.88	943.642	659.072	301.215	545.625	252.956		604.688		641.718	18257.1	3714.94	3429.85	1207.29	3019.52	16347.5	448.895	1090.84
1032	2432.43	2429.68	2649.78	392.77	3297.3	2450.31	2262.42	490.542	1318.44	810.029	425.41	719.848	1033.89	232.147	451.012	1259.49	1520.68	938.33	663.479	298.482	543.8	253.229		607.126		650.492	18298.2	3732.57	3434.91	1195.1	3026.69	16348.2	449.258	1088.13
1034	2435.27	2432.28	2650.42	414.491	3200.59	2456.33	2298.02	490.01	1333.26	821.373	426.309	719.811	1029.63	240.859	467.395	1257.13	1519.45	941.021	666.33	300.077	544.817	248.818		609.736		653.228	18238.9	3732.16	3424.52	1196.71	3026.75	16352.9	460.71	1093.5
1036	2431.98	2430.25	2643.6	426.737	3031.35	2456.12	2279.57	488.642	1324.13	833.841	423.703	716.35	1024.76	251.28	479.93	1263.32	1516.76	943.712	667.147	302.307	552.017	247.709		613.866		651.003	18142.5	3728.53	3417.08	1204.09	3030.01	16365.7	476.543	1105.97
1038	2429.61	2432.72	2638.94	431.22	2863.86	2455.19	2271.3	481.097	1324.22	831.407	419.415	710.949	1022.08	249.312	465.39	1268	1519.06	948.548	668.841	301.805	555.74	246.07		623.472		646.936	18038.2	3707.04	3405.86	1196.83	3030.22	16352.9	479.065	1098.48
1040	2426.2	2431.87	2634.26	428.91	2736.8	2464.1	2256.52	476.444	1334.58	823.616	418.986	717.686	1025.03	244.943	450.79	1276.54	1523.13	944.426	674.303	301.227	549.32	245.147		629.115		648.9	17994.2	3708.46	3409.87	1183.77	3035.62	16350.2	475.835	1095.9
1042	2431.33	2435.16	2631.32	422.815	2654.3	2478.1	2268.93	481.013	1360.48	829.539	427.875	724.844	1034.91	248.245	452.535	1279.53	1524.41	942.319	677.683	299.382	541.089	245.129		633.386		645.91	17932.3	3709.95	3408.66	1167.83	3036.22	16339	469.385	1092.2
1044	2435.39	2434.27	2623.83	408.402	2600.55	2490.6	2251.74	479.734	1368.84	840.655	432.316	727.262	1036.29	258.106	468.754	1279.9	1527.51	938.25	677.354	301.248	536.479	245.568		638.835		646.143	17824.6	3710.64	3405.28	1172.22	3034.92	16368.5	476.878	1101.35
1046	2436.04	2435.76	2617.82	392.877	2566.5	2492.77	2221.79	478.938	1363.54	841.107	433.181	728.003	1030.72	254.976	467.83	1282.86	1527.2	937.389	674.41	301.11	536.585	247.023		645.957		642.969	17764.1	3704.9	3406.68	1168.94	3029.31	16343.3	477.712	1113.95
1048	2439.97	2438.37	2614.71	376.832	2544.29	2496.06	2200.17	469.433	1357.6	828.238	427.794	728.29	1025.86	244.181	451.925	1293.27	1535.75	937.486	677.295	301.208	532.231	243.222		649.055		649.679	17722.1	3707.62	3401.66	1162.97	3020.97	16344.7	478.896	1117.41
1050	2446.66	2444.83	2614.38	362.343	2534.28	2498.93	2189.07	465.594	1348.4	819.646	430.278	731.793	1020.82	232.451	438.632	1313.18	1548.03	942.602	685.285	300.979	527.164	241.853		646.947		646.422	17689.3	3716.21	3402.49	1148.14	3015.21	16353.6	492.19	1129.97
1052	2469.19	2461.67	2613.02	348.427	2527.6	2506.73	2200.99	460.132	1354.77	826.123	427.081	734.734	1033.64	235.707	437.146	1339.58	1573.41	950.393	700.114	302.956	521.109	244.259		644.446		641.589	17678.8	3724.7	3401.53	1146.76	3024.19	16418.6	543.779	1153.57
1054	2502.89	2486.85	2608.86	340.338	2523.8	2509.88	2195.09	457.733	1354.72	823.464	422.975	751.399	1042.05	234.062	430.639	1394.18	1618.53	966.543	723.967	302.194	515.901	246.363		644.881		636.571	17632	3726.24	3407.42	1160.55	3032.99	16483.1	636.401	1201
1056	2571.89	2532.56	2605.06	330.965	2522.88	2516.17	2203.71	454.797	1369.62	836.144	421.267	766.919	1055.5	257.899	460.885	1512.31	1714.48	997.102	775.537	301.461	511.03	247.845		650.476		638.929	17649.6	3730.44	3412.95	1200.72	3039.6	16473.7	794.97	1283.69
1058	2679.64	2595.7	2610.16	328.955	2525.99	2525.18	2211.94	451.216	1383.32	834.495	427.305	768.581	1047.48	255.259	462.141	1698.66	1849.6	1040.54	851.338	300.801	509.612	246.355		655.439		641.503	17621.8	3732.83	3411.94	1268.7	3032.46	16451.9	967.207	1356.8
1060	2798.65	2658.43	2617.16	325.954	2530.15	2532.57	2216.83	450.617	1393.6	840.922	429.463	764.47	1041.06	250.441	463.733	1882.1	1987.14	1078.11	929.811	303.219	510.424	245.549		659.376		645.011	17625.8	3736.12	3411.82	1332.94	3027.14	16446	1105.54	1414.5
1062	2867.7	2694.86	2618.78	329.409	2532.78	2535.03	2217.92	453.516	1400.77	843.219	433.38	759.075	1040.92	231.564	436.521	1959.15	2043.56	1093.08	963.942	305.403	508.691	243.92		661.379		644.281	17571.3	3735.66	3411.51	1343.69	3025.84	16473.6	1130.38	1420.38
1064	2836.87	2676.16	2617.94	324.874	2533.9	2524.33	2196.47	453.582	1389.07	851.254	433.601	763.627	1051.48	229.6	433.098	1888.19	1995.11	1082.91	938.022	307.503	506.456	242.473		657.951		640.219	17557.7	3737.87	3415.73	1295.35	3028.51	16508	1042.27	1395.64
1066	2732.91	2622.74	2618.17	319.824	2539.4	2512.36	2196.34	457.026	1380.38	879.2	434.928	764.49	1050.45	250.622	449.272	1726.37	1871.74	1044.46	871.746	304.018	508.348	240.662		654.093		636.744	17557.6	3729.35	3416.58	1215.13	3034.17	16530.4	913.64	1367.47
1068	2616.02	2556.52	2620.56	314.028	2543.68	2493.43	2183.25	452.508	1360.94	897.456	431.08	766.786	1034.88	258.996	455.505	1553.33	1740.35	1004.5	802.412	306.309	513.009	239.986		640.117		632.898	17543.6	3723.25	3422.78	1143.01	3034.74	16496	766.058	1319.51
1070	2538.72	2510.84	2624.32	309.545	2547.94	2476.7	2186.32	459.24	1342.69	900.129	429.114	761.624	1031.58	256.194	449.238	1434.88	1650.17	970.381	750.224	303.99	518.706	242.465		631.737		634	17512.5	3719.86	3425.97	1094.94	3036.24	16453.6	660.07	1290.31
1072	2502.03	2487.26	2629.39	309.992	2547.48	2465.64	2200.42	460.647	1341.63	887.592	427.897	761.43	1034.14	242.33	431.467	1363.77	1595.82	952.735	714.374	307.576	521.579	246.632		616.382		631.032	17488.9	3731.92	3436.46	1070.04	3035.87	16448.5	566.807	1242.62
1074	2488.29	2479.87	2645.08	306.381	2541.67	2457.54	2198.03	470.389	1335.44	885.974	427.089	764.495	1043.31	231.52	423.248	1332.17	1571.8	939.121	698.17	306.365	524.311	247.268		606.26		627.29	17435.6	3738.11	3434.73	1065.21	3034.29	16524.8	529.267	1228.14
1076	2481.26	2476.21	2658.19	308.777	2535.43	2455.24	2189.63	470.766	1329.07	899.832	428.64	766.179	1035.37	238.17	427.762	1312.57	1555.03	932.974	691.863	306.278	530.789	244.114		594.428		626.036	17407	3745.73	3432.58	1057.88	3037.35	16631.4	518.163	1227.1
1078	2482.15	2473.75	2681.97	308.717	2532.68	2444.82	2180.75	472.132	1317.15	898.21	433.683	777.875	1039.52	243.367	429.701	1307.04	1548.86	929.692	692.945	308.149	543.898	243.144		588.624		628.055	17340.6	3744.83	3419.37	1042.13	3036.12	16770.9	523.885	1232.47
1080	2479.15	2470.72	2699.76	309.361	2527.79	2436.26	2184.52	472.629	1317.58	899.111	439.596	797.061	1055.1	246.96	433.221	1298.87	1540.41	927.457	689.152	307.076	557.077	245.367		583.863		636.447	17319.3	3755.62	3407.46	1027.54	3036.54	17042.6	527.067	1241.02
1082	2480.63	2473.04	2730.1	306.115	2526.34	2433.41	2187.68	480.539	1317.97	905.05	446.797	826.575	1081.24	249.849	435.809	1296.44	1535.94	922.407	687.474	310.134	563.269	250.328		582.171		634.87	17299.8	3763.72	3409.05	1021.38	3036.12	17533.3	531.443	1237.14
1084	2475.87	2470.77	2770.21	309.075	2521.08	2433.16	2176.43	486.432	1313.3	912.132	452.542	849.396	1097.5	259.011	437.073	1298.72	1534.95	923.389	686.765	310.211	571.52	250.432		583.979		635.72	17282.6	3771.9	3401.69	1018.49	3029.03	18073.6	532.306	1236.37
1086	2470.61	2466.6	2842.52	315.301	2516.45	2436.4	2167.94	491.421	1304.1	902.61	458.823	879.312	1109.2	272.756	424.573	1305.71	1535.43	922.599	684.108	316.84	580.206	248.741		585.603		629.007	17336.7	3795.59	3409.09	1011.75	3033.42	18344.5	527.786	1214.34
1088	2470.12	2464.3	2952.02	317.259	2517.82	2440.6	2183.13	488.376	1315.17	893.35	463.228	916.103	1112.77	290.951	414.887	1301.68	1535.43	922.737	678.52	315.871	598.92	243.964		584.832		628.449	17377.2	3824.48	3394.16	1001.34	3030.33	18074.7	516.08	1193.02
1090	2466.23	2459.11	3093.68	310.901	2520.66	2444.32	2197.88	500.244	1318.11	902.751	468.655	977.059	1140.25	306.547	411.33	1296.27	1532.14	921.9	674.337	318.35	617.036	241.683		583.212		627.949	17449.8	3857.66	3392.45	988.509	3037.17	17468.3	508.361	1179.56
1092	2467.23	2454.63	3221.38	306.116	2522.85	2448.34	2216.93	510.417	1330.27	907.788	470.833	1034.45	1167.39	322.181	423.694	1291.63	1530.94	915.482	670.593	315.577	638.94	241.644		579.152		626.477	17419.5	3879.97	3383.2	977.118	3032.5	16863	496.439	1164.87
1094	2462.68	2447.71	3291.37	309.47	2527.59	2451.97	2208.54	524.854	1331.75	909.146	469.754	1077.1	1185.93	334.279	450.716	1288.35	1527.88	911.889	666.47	320.539	656.305	242.495		579.208		626.061	17353.8	3886.5	3385.15	963.477	3031.89	16474.9	497.939	1145.71
1096	2459.96	2442.66	3268.61	315.192	2525.46	2453.87	2212.4	524.533	1340.45	904.245	465.307	1083.54	1175.7	318.084	453.585	1280.04	1520.11	906.759	664.549	320.872	669.838	244.292		574.551		623.844	17210.6	3886.24	3384.27	953.995	3032.04	16308.3	493.2	1120.27
1098	2456.59	2446.08	3183.8	320.306	2530.21	2460.07	2223.07	532.545	1343.23	899.479	462.55	1064.61	1155.39	291.285	440.307	1277.03	1514.72	902.728	664.777	318.877	674.544	241.958		571.965		626.159	17071.8	3858.07	3380.72	948.106	3033.12	16247.4	492.651	1105.75
1100	2451.29	2440.99	3070.23	325.042	2523.29	2455.82	2248.25	536.501	1341.66	890.951	456.228	1024.21	1137.74	247.048	406.78	1283.6	1512.74	895.908	666.347	317.883	669.994	241.586		566.658		628.195	16899.9	3810.04	3363.24	936.509	3026.83	16240.4	481.634	1096.12
1102	2445.9	2437.55	2975.86	325.17	2512.27	2454.11	2250.26	539.549	1334.14	898.419	450.084	962.753	1109.65	233.957	412.128	1289.01	1513.12	890.974	660.351	312.649	662.227	241.135		567.318		627.072	16785.9	3763.21	3352.09	928.271	3024.44	16214.5	478.135	1095.61
1104	2442.45	2428.67	2911	326.162	2497.41	2445.21	2232.86	541.974	1320.28	899.299	448.784	913.019	1092.38	212.044	411.016	1295.16	1514.35	888.733	661.568	313.38	656.627	246.44		565.208		623.098	16711	3737.76	3354.69	916.527	3023.24	16195.5	474.585	1080.52
1106	2441.54	2429.36	2880.59	321.125	2480.6	2442.4	2218.82	553.939	1320.33	915.04	446.535	877.074	1076.98	210.294	417.937	1292.65	1518.85	891.77	666.161	311.083	649.461	244.796		557.111		619.304	16736.6	3732.99	3369.56	916.623	3033.25	16182.6	482.408	1067.19
1108	2442.22	2431.51	2875.43	319.677	2470.14	2444.94	2212.94	562.693	1328.85	908.188	446.517	861.941	1075.83	202.517	408.616	1290.06	1524.83	893.88	673.15	307.357	652.28	243.287		557.71		621.22	16724.9	3726.81	3378.82	913.071	3038.47	16146.1	488.95	1053.33
1110	2444.12	2431.01	2885.96	314.247	2466.08	2443.82	2210.28	567.44	1334.34	929.082	440.673	840.851	1077.37	210.778	412.198	1292.41	1535.28	892.83	674.38	308.435	658.542	236.758		559.578		623.844	16696.6	3717.25	3374.07	906.448	3041.46	16094.5	512.127	1070.36
1112	2448.19	2433.17	2905.88	310.469	2459.32	2444.49	2206.35	569.069	1336.83	938.803	445.751	837.485	1086.75	210.512	409.823	1306.33	1536.48	888.624	673.201	308.203	673.379	235.527		565.7		628.146	16596.7	3714.22	3372.34	901.815	3044.77	16075.5	523.147	1087.76
1114	2455.4	2438.67	2933.16	304.744	2458.08	2442.92	2202.63	582.365	1334.4	948.36	451.692	851.387	1098.01	205.616	404.079	1315.79	1543.48	884.717	674.69	311.999	680.747	235.974		561.303		622.577	16539.7	3722.01	3366.49	897.347	3045.48	16058	543.185	1097.24
1116	2458.31	2445.76	2946.6	301.658	2449.61	2451.25	2215.27	587.23	1354.41	944.868	455.949	854.886	1100.64	199.6	401.487	1325.86	1552.39	886.772	678.92	312.938	687.198	239.509		561.105		620.707	16520.8	3733.39	3363.41	894.53	3049.36	16067.4	558.096	1089.08
1118	2472.43	2456.91	2942.63	298.219	2452.08	2462	2218.51	581.136	1367.24	937.538	451.024	852.388	1091.6	198.662	406.839	1350.8	1572.96	895.753	692.642	314.335	690.357	243.69		567.003		620.356	16488.1	3738.29	3344.29	888.96	3046.09	16049.3	600.247	1094.01
1120	2491.81	2476.28	2910.29	299.569	2449.79	2470.85	2208.29	578.099	1381.25	925.508	443.677	852.288	1094.39	198.953	413.994	1406.62	1605.36	914.412	716.82	318.536	687.317	243.923		583.264		623.028	16429.6	3737.25	3325.38	898.431	3044.13	16053.3	670.65	1124.7
1122	2539.36	2517.18	2867.32	301.108	2446.36	2482.6	2207.94	569.528	1393.67	902.73	440.741	860.224	1086.43	189.788	420.95	1506.41	1663.04	939.713	753.173	320.326	675.17	241.654		600.819		625.894	16321.4	3730.15	3307.63	928.447	3041.3	16043.5	812.087	1184.09
1124	2620.3	2564.4	2821.23	302.012	2439.88	2498.48	2190.11	564.262	1398.97	881.15	437.74	857.369	1078.75	191.376	418.687	1684.15	1780.07	982.566	813.32	316.63	659.42	245.088		624.662		629.936	16220.1	3711.05	3294.58	988.213	3033.54	16039.2	1051.66	1260.76
1126	2745.59	2611.51	2775.73	304.292	2434.84	2521.97	2186.33	548.101	1418.44	861.974	437.153	836.098	1060.85	186.231	418.859	1932.8	1949.95	1028.25	893.455	313.694	637.914	246.808		650.932		636.495	16182.2	3700.79	3285.89	1065.97	3027.39	16022	1344.37	1320.8
1128	2862.11	2634.42	2744.22	305.515	2437.55	2543.45	2182.89	528.068	1448.18	837.928	432.267	811.434	1037.55	194.514	411.304	2157.26	2109.85	1070.37	966.288	311.469	616.919	248.894		673.309		636.118	16154.6	3690.15	3271.18	1139.82	3025.8	16024.2	1538.47	1330.1
1130	2886.02	2624.22	2718.45	305.059	2438.46	2549.55	2194.35	519.113	1475.44	812.034	435.52	792.187	1028.67	189.807	400.651	2202.55	2161.53	1070.81	987.72	314.083	595.886	244.321		680.817		636.961	16117.7	3675.96	3255.49	1136.29	3024.31	16020.6	1517.6	1280.08
1132	2797.03	2581.52	2696.64	304.128	2434.63	2533.81	2201.78	498.899	1470.62	792.731	438.279	769.375	1011.11	192.609	388.644	2054.73	2069.01	1040.26	940.74	314.037	576.541	242.184		668.544		632.025	16048.3	3661.65	3236.37	1056.87	3024.73	15995.6	1302.55	1209.69
1134	2659.69	2530.95	2674.62	303.924	2433.47	2505.27	2197.45	491.196	1432.78	780.813	435.546	744.739	1000.09	189.956	376.104	1794.13	1899.16	988.796	858.324	309.684	558.047	241.006		638.557		635.392	15999.1	3645.6	3224.51	945.087	3020.19	15981.7	1024.15	1137.63
1136	2549.26	2493.93	2654.82	309.961	2438.29	2478.08	2214	478.084	1402.64	772.729	434.11	723.146	983.484	187.008	368.47	1569.33	1738.75	940.524	775.685	306.178	543.737	242.543		612.521		630.171	15982.7	3646.8	3220.99	864.61	3025.84	15984.6	796.925	1085.07
1138	2492.32	2473.54	2645.5	319.602	2451.88	2466.36	2228.24	468.077	1373.04	763.029	425.19	700.471	968.767	190.374	364.883	1418.7	1625.46	906.231	723.037	303.094	530.373	246.045		589.94		630.807	15930.3	3636.2	3218.12	824.021	3026.16	15987.9	637.615	1040.92
1140	2459.08	2450.95	2631.25	334.222	2455.02	2455.44	2238.16	459.236	1343.92	768.363	425.528	687.639	966.363	195.47	374.536	1334.96	1555.9	883.437	687.58	303.538	520.804	246.828		585.342		624.305	15872.7	3631.49	3218.4	797.862	3021.36	15964.5	563.827	1033.15
1142	2447.38	2435.23	2621.92	355.814	2464.13	2448.46	2247.58	454.169	1327.14	765.699	425.244	681.653	970.227	194.185	382.952	1292.38	1519.94	874.161	669.813	301.85	507.22	242.097		580.737		622.727	15845.1	3625.78	3215.62	786.373	3010.64	15969.2	523.811	1029.11
1144	2436.07	2421.34	2616.95	382.148	2478.19	2439.06	2256.29	453.489	1320.47	760.789	425.548	682.472	977.142	181.53	382.204	1266.05	1496.77	867.679	657.706	302.139	494.938	240.162		574.059		626.814	15831.2	3623.18	3218.37	776.787	3006.61	16001.9	498.295	1019.1
1146	2428.65	2419.03	2613.37	426.982	2504.45	2436.98	2288.06	451.146	1326.78	754.166	425.699	687.403	975.166	182.197	371.242	1256.44	1489.59	863.185	653.974	303.366	487.702	239.936		560.037		636.578	15798.8	3617.93	3207.88	759.387	3009.97	16028	469.74	1006.12
1148	2417.28	2414.61	2608.05	489.547	2539.71	2432.47	2307.33	446.8	1307.6	748.538	420.528	688.31	976.692	188.697	367.834	1250.73	1478.84	862.489	655.66	302.203	481.806	239.465		544.319		641.339	15749.3	3615.78	3195.34	746.734	3017.45	16022	448.916	1001.31
1150	2412.6	2411.8	2595.91	553.47	2591.02	2426.58	2349.16	437.747	1293.78	744.387	412.889	677.17	966.981	199.583	371.095	1253.36	1480.27	857.468	653.946	300.48	476.861	235.797		531.551		647.849	15683.8	3611.92	3187.8	735.519	3013.57	16037.8	438.102	1001.77
1152	2416.77	2412.6	2587.22	587.892	2651.71	2415.33	2370.65	435.888	1283.66	745.918	408.559	671.807	969.064	206.618	387.221	1256.01	1475.73	855.991	652.396	296.172	472.103	231.938		519.403		653.4	15639.7	3617.47	3194.52	731.214	3014.47	16035.5	442.703	1013.92
1154	2421.48	2410.35	2580.43	583.94	2703.96	2406.32	2383.41	435.224	1287.96	749.062	409.669	663.75	966.728	205.169	390.974	1251.75	1472.52	845.728	643.6	299.413	467.492	237.14		508.456		653.553	15607.4	3625.05	3207.46	721.06	3015.9	16029.6	426.908	1000.58
1156	2429.05	2410.56	2577.5	550.06	2715.52	2403.18	2375.5	441.336	1300.22	753.857	412.085	665.406	969.575	208.464	396.542	1251.68	1479.87	840.473	644.944	304.508	468.526	240.503		501.231		645.475	15552.4	3618.33	3204.91	713.648	3022.73	16052.1	433.609	997.96
1158	2423.18	2404.06	2571.66	514.979	2682.96	2392.71	2334.68	443.575	1281.78	749.279	411.24	661.317	965.848	200.351	390.384	1247.89	1481.59	838.995	644.788	309.635	465.381	244.302		500.717		638.389	15478.5	3596.94	3196.62	713.776	3015.48	16083.3	418.365	980.053
1160	2418.77	2397.78	2564.36	482.893	2627.6	2386.38	2321.46	445.132	1277.49	747.697	412.844	656.189	954.686	198.34	385.096	1251.14	1490.38	839.755	648.016	308.261	463.927	242.732		499.662		641.027	15428.8	3583.11	3188.21	709.488	3010.73	16098.1	416.209	984.057
1162	2418.03	2399.19	2557.49	476.811	2576.1	2376.82	2317.72	446.842	1265.08	741.597	414.531	649.365	950.359	189.714	378.175	1250.08	1488.92	839.409	648.521	304.226	468.054	240.831		491.12		640.85	15376.9	3580.62	3184.52	703.391	3007.49	16050.2	412.027	989.255
1164	2432.2	2404.85	2563.64	483.934	2550.07	2379.34	2344.18	445.715	1272.88	741.606	414.884	639.841	940.718	195.912	379.343	1259.02	1495.4	837.688	651.24	301.674	474.447	242.77		485.27		638.136	15388	3586.72	3197.07	693.799	3011.15	16036.6	420.016	996.623
1166	2457.74	2418.33	2573.94	505.265	2535.75	2382.67	2379.07	447.261	1274.27	748.002	407.243	627.296	930.919	201.231	384.377	1276.39	1511.57	843.909	659.048	298.715	487.631	241.988		478.459		636.351	15342.4	3576.74	3201.25	701.386	3010.42	16037.5	445.976	1003.14
1168	2476.58	2419.82	2588.9	507.964	2534.04	2382.83	2403.21	451.054	1275.47	758.95	401.605	618.277	919.549	210.036	388.15	1291.21	1522.49	848.181	667.69	299.651	496.62	245.817		478.786		635.739	15337.8	3572.05	3209.95	707.131	3006.11	16058	459.007	1001.67
1170	2483.27	2424.34	2605.16	489.676	2537.76	2382.56	2417	467.474	1285.89	756.411	399.879	618.522	917.098	208.736	384.157	1297.31	1524.79	850.883	672.617	301.893	516.521	244.894		476.781		632.686	15320.2	3570.03	3204.1	706.243	3009.81	16041.8	455.995	996.786
1172	2472.71	2423.34	2626.85	447.427	2555.06	2386	2390.06	481.716	1289.89	753.021	397.543	613.88	906.176	208.581	381.543	1292.14	1509.87	845.46	669.076	305.984	534.827	242.223		476.577		628.781	15331.7	3577.88	3212.29	688.495	3009.71	16034.2	436.332	985.584
1174	2450.31	2420.85	2645.37	398.35	2590.68	2390.78	2344.74	495.243	1295.7	752.899	397.197	615.24	900.564	206.427	378.648	1273.77	1498.58	838.64	658.971	307.665	553.02	238.614		473.759		621.597	15325.8	3585.36	3214.07	670.646	3010.33	16041.9	418.75	979.637
1176	2437.04	2414.01	2659.45	355.689	2653.63	2396.74	2321.49	498.12	1300.12	762.869	393.108	615.062	887.989	206.912	382.236	1258.76	1495.08	835.109	648.26	308.765	560.819	238.246		473.859		614.706	15331.7	3587.72	3219.6	657.49	3006.89	16031.9	409.186	972.707
1178	2424.84	2407.01	2671.6	326.721	2734.84	2402.95	2294.22	494.288	1308.58	767.36	390.193	621.29	896.242	203.019	382.074	1243.74	1485.4	831.666	640.333	305.061	561.972	243.75		476.678		609.968	15302.5	3576.18	3215.02	652.604	2999.81	16030.9	410.591	975.828
1180	2420.19	2398.24	2678.52	305.699	2803.14	2401.04	2285.06	487.392	1306.18	766.625	387.806	620.489	903.814	202.631	383.713	1237.55	1476.86	832.08	632.178	305.77	556.038	247.13		481.082		612.107	15265.5	3570.38	3216.46	654.908	2995.21	16028.8	406.205	973.871
1182	2413.73	2394.05	2691.21	289.76	2832.16	2404.88	2263.78	478.648	1305.35	762.298	388.733	611.821	902.323	191.77	380.794	1229.58	1464.79	827.311	633.13	309.016	539.666	247		485.467		614.167	15207.9	3570	3215.92	648.844	2993.06	16052	402.684	976.54
1184	2411.09	2392.13	2704.15	280.139	2821.19	2401.8	2256.52	468.352	1301.64	756.008	393.603	605.515	900.226	183.316	373.538	1222.3	1458.2	825.389	630.795	311.517	522.686	246.233		480.792		611.127	15164.7	3576.44	3211.23	638.149	2989.85	16052.1	391.871	963.152
1186	2411.51	2395.92	2720.36	273.773	2792.1	2404.35	2251.12	458.855	1310.29	755.026	401.543	601.76	891.828	171.498	360.167	1217.5	1457.2	819.743	631.067	310.173	503.224	242.529		476.837		607.581	15134.3	3569	3213.76	620.022	2997.93	16044.4	383.501	953.829
1188	2412.87	2396.35	2722.68	271.346	2770.45	2398.09	2261.95	454.505	1320.6	766.568	403.569	603.363	893.514	179.71	368.852	1215.1	1455.58	823.176	627.65	309.886	490.755	241.318		472.236		611.044	15055.7	3559.41	3208.99	608.327	2992.03	16061.9	394.504	951.766
1190	2412.42	2392.92	2705.04	267.336	2760.02	2397.44	2262.1	445.399	1324.83	778.407	396.843	601.915	885.685	195.081	385.828	1219.73	1458.33	823.692	625.866	313.091	480.286	240.928		473.746		608.601	15006.7	3557.98	3209.95	620.336	2998.19	16182.9	404.257	961.205
1192	2412.29	2386.29	2675.73	270.141	2767.29	2396.26	2259.6	442.852	1315.74	801.801	389.558	595.797	880.066	218.445	411.512	1224.12	1455.44	827.411	622.783	311.793	477.11	247.846		470.686		611.615	14963.2	3574.15	3210.36	629.758	2995.23	16213.7	426.847	989.678
1194	2412.96	2389.42	2651.72	272.817	2781.8	2402.57	2270.73	432.215	1327.78	788.766	383.343	587.706	875.311	207.773	394.135	1224.56	1453.64	820.336	625.299	305.942	470.638	250.662		466.525		608.115	14953.5	3576.19	3217.45	647.677	3003.22	16238.1	410.648	981.259
1196	2414.18	2389.56	2631.66	273.886	2795.32	2400.67	2255.99	433.128	1315.02	783.347	384.764	587.707	882.247	196.307	375.547	1221.73	1444.84	808.87	625.109	300.962	464.401	252.42		463.238		606.218	14874.7	3562.94	3225.72	623.113	3002.78	16132.5	391.698	960.613
1198	2415.21	2391.16	2613.36	270.081	2796.9	2401.02	2254.6	430.913	1313.79	764.317	387.135	597.281	889.962	187.889	369.136	1220.77	1447.78	803.638	629.848	301.508	454.85	248.784		464.99		600.377	14804.1	3545.41	3218.84	605.079	2999.95	16138.3	378.433	941.404
1200	2406.51	2383.57	2588.67	269.072	2785.17	2394.39	2212.34	432.512	1286.28	776.269	391.821	600.701	889.774	209.05	394.964	1219.14	1451.71	805.037	627.053	298.558	449.627	246.413		462.814		598.591	14724.5	3540.07	3215.79	582.232	2991.19	16137	390.433	953.445
1202	2402.21	2382.81	2572.23	269.139	2771.16	2392.18	2224.37	430.548	1295.46	783.003	397.647	602.889	875.331	224.502	415.834	1220.58	1458.25	808.223	627.89	298.031	443.531	243.724		459.319		599.411	14713.3	3543.07	3216.16	576.646	2999.92	16153.8	398.911	968.296
1204	2399.75	2384.29	2564.23	274.062	2748.98	2395.53	2228.51	432.271	1297.83	789.552	395.347	602.699	875.581	224.468	416.381	1219.22	1454.99	802.915	623.553	294.442	439.661	241.581		460.531		599.196	14690.3	3551.62	3220.63	575.694	3005.65	16194.6	384.198	953.646
1206	2407.21	2386.49	2560.89	276.64	2717.75	2398.46	2261.07	430.106	1300.95	786.913	399.453	598.905	872.418	222.112	405.148	1220.79	1453.62	797.385	621.31	291.51	436.188	239.665		458.457		593.978	14694.2	3556.98	3221.31	578.045	3018.15	16230.3	377.251	940.441
1208	2411.8	2387.97	2557.83	282.668	2673.58	2403.83	2271.19	432.029	1301.77	785.81	397.842	592.813	879.719	223.191	398.94	1217.17	1455.1	796.866	615.561	292.672	436.185	238.368		461.255		593.132	14669.2	3557.66	3218.21	591.64	3012.12	16262.8	378.24	940.412
1210	2411.07	2388.49	2555.02	286.692	2633.73	2400.26	2292.22	428.201	1311.58	778.052	402.126	588.906	879.574	229.321	390.109	1221.65	1455.89	801.348	612.547	291.01	432.552	238.355		459.478		600.998	14655.8	3550.36	3219.69	592.309	3016.96	16238.8	378.462	947.393
1212	2410.73	2389.35	2553.73	300.699	2599.12	2404.57	2286.21	426.161	1311.7	778.765	394.132	584.421	878.646	242.711	391.071	1223.02	1456.32	800.83	606.729	295.412	431.323	240.402		459.156		607.987	14618.3	3542.66	3217.95	589.025	3012.73	16206.5	379.939	954.364
1214	2407.7	2383.68	2544.51	322.927	2566.84	2402.25	2294.18	425.845	1313.23	777.534	388.302	583.925	876.461	253.878	397.122	1224.48	1453.05	801.578	609.46	290.195	427.285	240.445		462.208		612.743	14536.4	3534.95	3211.25	583.383	3012.29	16203	386.925	957.319
1216	2406.78	2375.46	2535.31	351.423	2539	2401.25	2286.68	430.895	1300.46	780.18	391.139	587.206	884.457	269.674	399.132	1223.53	1453.77	796.536	611.726	293.629	427.727	235.292		460.62		614.283	14467.6	3532.05	3204.58	586.798	3004.1	16240.8	392.386	951.111
1218	2401.12	2368.83	2527.56	372.701	2517.76	2400.34	2299.67	434.346	1295.52	782.777	391.542	589.513	884.377	272.532	397.555	1222.36	1445.64	797.261	610.567	292.324	429.619	230.093		463.972		613.482	14443.6	3543.61	3208.71	586.995	3010.19	16285.9	394.088	951.348
1220	2405.89	2377.61	2536.26	378.602	2513	2411.16	2329.59	430.347	1299.51	787.529	396.938	590.564	886.876	275.382	392.007	1223.65	1446	798.391	611.329	297.91	430.099	227.808		464.41		615.761	14491.2	3553.56	3215.14	582.482	3013.26	16288.9	378.278	948.012
1222	2408.64	2386.02	2541.96	365.33	2508.34	2419.34	2335.97	424.654	1304.72	786.521	388.182	582.896	877.587	274.303	394.415	1220.06	1444.85	797.325	611.446	299.958	428.612	232.613		468.145		610.681	14508.4	3554.2	3219.39	578.367	3010.4	16258	374.495	950.513
1224	2409.01	2385.6	2544.1	338.345	2499.71	2421.91	2334.37	419.859	1324.36	777.468	391.275	583.977	879.891	275.077	393.723	1218.32	1452.13	799.178	618.076	302.726	429.716	235.17		467.45		613.961	14505.4	3549.8	3221.04	575.493	3006.38	16223.7	357.881	942.007
1226	2402.23	2377.86	2543.06	311.65	2491.78	2425.04	2287.73	425.655	1325.17	765.044	392.681	582.438	879.503	280.478	391.112	1207.96	1446.55	797.689	616.203	298.092	427.955	233.4		466.587		613.135	14462.2	3548.25	3211.15	572.443	3002.31	16227.5	358.938	935.851
1228	2400.49	2373.75	2540.96	286.656	2483.11	2435.82	2280.05	426.969	1341.65	769.235	395.802	579.808	870.454	292.599	399.582	1205.87	1442.64	799.378	614.815	297.919	431.123	232.264		471.207		604.813	14436	3547.55	3210.69	571.171	3004.29	16235.9	361.341	942.711
1230	2399.14	2375.03	2544.4	275.327	2480.49	2452.36	2271.32	435.589	1359.6	768.088	394.318	580.611	875.678	295.623	402.079	1202.15	1438.66	796.11	613.021	293.802	432.769	232.024		482.321		594.228	14450.8	3545.2	3206.63	570.185	2997.81	16222.4	372.027	958.245
1232	2400.43	2378	2547.8	257.418	2473.87	2461.29	2287.18	432.107	1380.64	765.058	391.729	580.492	876.513	295.799	406.204	1205.03	1438.12	790.559	614.258	296.317	436.597	237.505		490.206		589.705	14465.9	3541.58	3205.3	569.488	2998.57	16230.5	374.043	967.518
1234	2400.69	2378.51	2556.19	250.238	2468.51	2465.99	2291.84	433.034	1393.57	753.675	390.352	582.291	879.46	291.135	400.892	1195.34	1435.03	791.356	613.69	293.345	442.912	237.48		489.103		593.713	14516.9	3548.21	3203.74	567.501	3001.78	16241.4	371.229	970.853
1236	2406.26	2385.86	2566.9	240.507	2467.27	2467.15	2293.13	435.661	1388.18	743.895	397.981	587.914	879.093	287.001	400.002	1191.99	1432.04	790.588	612.713	293.207	442.76	239.584		482.123		601.666	14485.1	3543.22	3200.02	568.806	3006.71	16274.5	358.511	959.497
1238	2409.25	2389.47	2572.08	241.9	2463.99	2461.18	2290.5	438.898	1380.45	738.004	396.565	591.482	881.847	285.971	399.541	1187.12	1433.15	790.487	609.975	297.364	447.503	240.952		474.456		600.345	14446.8	3544.9	3208.35	571.778	3007.53	16266.9	354.739	950.841
1240	2407.62	2391.38	2577.8	244.762	2462.15	2452.24	2292.8	440.126	1370.04	740.864	396.186	590.077	876.345	287.453	406.48	1185.58	1431.17	787.364	610.315	299.012	451.193	242.582		465.869		599.132	14391.2	3542.3	3202.65	568.886	3009.68	16237.9	360.185	948.173
1242	2403.21	2387.99	2581.61	244.163	2458.2	2445.46	2290.75	442.776	1365.25	746.376	390.087	582.22	866.693	291.234	418.159	1184.11	1435.77	786.403	607.566	302.934	452.618	238.943		460.548		597.432	14319.5	3537.36	3188.23	570.632	3011.3	16231.6	374.602	957.959
1244	2400.98	2381.96	2584.86	240.924	2453.42	2432.67	2283.04	451.42	1353.13	748.633	392.621	582.992	863.881	287.336	426.649	1187.64	1430.87	791.753	604.62	299.772	456.489	230.995		455.909		599.701	14262.6	3531.49	3170.57	570.895	3008.75	16249.5	372.638	959.757
1246	2402.48	2382.71	2589.29	244.387	2454.2	2432.84	2276.77	461.009	1347.48	742.398	392.586	586.861	868.595	267.704	422.044	1186.68	1429.95	786.969	605.605	299.288	451.042	229.592		450.755		601.672	14218.4	3524.95	3163.9	568.334	3008.71	16209.4	363.036	956.288
1248	2406.73	2382.6	2592.12	245.211	2452.43	2426.39	2291.35	458.82	1342.87	729.148	393.185	592.304	880.816	245.48	402.172	1191.03	1428.77	783.539	609.313	300.332	455.403	232.508		448.271		599.977	14209.3	3526.31	3159.6	567.865	3010.85	16136.5	356.81	942.22
1250	2412.99	2389.39	2602.66	251.535	2458.13	2434.34	2308.71	456.656	1352.76	723.116	387.395	588.924	879.487	228.086	383.533	1185.83	1434.8	778.643	611.859	301.619	459.703	236.432		444.23		596.608	14250.6	3527.71	3163.53	559.888	3017.76	16077.4	357.44	945.554
1252	2412.7	2391.11	2609.88	257.16	2456.56	2432.06	2310.21	461.234	1342.77	723.098	392.182	591.218	885.475	224.884	381.905	1187.12	1435.74	781.046	609.299	300.078	468.248	233.439		439.298		593.294	14224.5	3523.55	3157.39	558.126	3010.91	16089	366.197	951.751
1254	2412.15	2391.08	2618.83	264.174	2452.33	2429.97	2315.37	462.681	1342.74	728.704	390.479	586.285	874.323	230.468	384.757	1184.34	1429.49	784.347	608.448	298.067	475.537	234.585		435.611		596.552	14198.1	3528.31	3162.21	556.909	3010.44	16127	364.89	955.851
1256	2412.28	2391.56	2629.71	268.954	2447.6	2429.92	2326.64	469.979	1346.15	732.629	394.4	587.282	871.22	225.27	388.937	1185.59	1437.36	786.16	611.81	292.428	480.35	233.152		430.206		597.849	14162.8	3531.04	3157.53	560.613	3010.67	16147.3	372.103	960.604
1258	2414.18	2393.2	2643.26	255.76	2443.82	2430.67	2333.07	472.978	1355.99	728.899	389.987	582.249	874.301	224.202	386.971	1192.04	1441.94	789.339	613.335	296.428	496.689	234.756		436.801		600.903	14156.5	3525.76	3154.67	573.376	3021.14	16160.9	367.508	958.142
1260	2419.23	2398.74	2667.56	247.987	2449.05	2433.03	2328.98	491.63	1353.45	727.682	394.645	585.482	882.864	209.915	384.406	1190.92	1448.27	790.637	613.417	295.896	510.714	232.735		432.666		595.139	14149.9	3525.73	3151.91	574.128	3028.57	16146.3	364.586	957.853
1262	2422.18	2403.89	2696.74	239.629	2451.58	2435.68	2327.85	500.744	1360.03	727.835	390.539	578.788	874.492	212.158	396.132	1200.81	1448.34	791.324	615.302	304.248	529.471	232.274		429.999		593.168	14118.8	3514.03	3150.79	569.282	3031.91	16130.7	370.984	961.465
1264	2425.03	2402.43	2732.1	238.642	2447.3	2435.04	2314.91	521.671	1352.83	724.73	396.556	582.777	867.532	205.381	402.502	1204.31	1451.77	793.252	619.304	300.795	547.335	233.291		424.818		589.084	14093.2	3519.34	3156.59	562.822	3029.62	16128.8	375.424	966.961
1266	2428.62	2408.69	2773.79	233.175	2446.53	2439.48	2323.99	532.958	1363.91	731.058	391.954	585.42	871.795	211.977	407.731	1211.48	1454.45	790.498	620.809	301.08	570.998	230.53		424.729		588.367	14113.6	3516.55	3158.61	559.772	3025.39	16155.9	384.983	975.948
1268	2427.11	2406.24	2815.75	225.165	2446.04	2437.09	2300.9	546.846	1349.85	723.093	396.29	589.047	885.995	205.605	394.241	1209.5	1449.75	788.447	618.256	299.301	590.907	230.743		432.856		588.35	14091.4	3513.66	3159.02	565.863	3024.25	16133.9	387.739	979.637
1270	2430.09	2412.7	2876.79	221.895	2450	2439.46	2301.23	544.533	1355.97	726.311	392.861	583.009	884.07	206.561	386.336	1211.35	1447.45	782.616	617.933	300.508	608.659	226.808		434.958		586.967	14111.4	3510.47	3162.29	568.483	3029.83	16101.1	394.919	989.173
1272	2427.03	2410.89	2964.46	219.909	2447.8	2439.3	2291.83	544.593	1356.84	718.465	389.274	574.485	862.788	193.586	379.944	1205.92	1446.52	783.062	621.401	304.092	623.886	227.514		434.233		582.221	14074	3504.17	3155.78	573.928	3029.7	16061.3	389.816	983.024
1274	2432.78	2414.09	3098.5	221.26	2447.21	2439.64	2303.18	556.192	1365.12	713.747	390.454	581.29	861.881	181.976	377.098	1205.29	1444.06	777.387	619.38	303.742	646.379	228.666		431.222		581.924	14110	3509.5	3149.4	570.881	3029.19	16060.3	372.859	978.709
1276	2435.21	2411.13	3264.38	225.184	2448.49	2441	2317.94	577.231	1373.4	717.719	385.619	586.89	859.422	175.136	384.249	1202.83	1438.9	781.534	618.097	311.876	669.648	233.104		429.714		587.682	14126.1	3501.99	3134.27	563.564	3021.1	16058.8	371.152	984.456
1278	2437.39	2409.82	3418.16	227.655	2449.17	2439.7	2303.63	602.138	1362.16	725.007	393.445	594.143	866.551	181.796	390.61	1205.56	1438.71	778.865	614.703	313.241	700.253	234.908		437.495		592.988	14208.3	3505.38	3139.2	558.6	3017.72	16048.3	389.572	1014.2
1280	2438.29	2415.67	3515.97	229.326	2449.31	2449.78	2329.97	628.032	1373.24	732.656	391.701	592.9	858.894	183.159	388.123	1208.45	1446.02	783.346	619.635	316.087	730.821	237.612		438.973		589.785	14220.7	3502.39	3141.52	567.019	3013.86	16049.2	401.912	1027.42
1282	2443.04	2423.76	3534	231.925	2454.94	2455.26	2317.89	650.765	1369.35	728.153	393.826	597.419	860.169	175.226	376.099	1207.68	1450.51	783.858	620.294	311.96	758.257	231.708		442.594		584.397	14214.9	3508.84	3143.71	574.247	3009.16	16053.4	409.553	1034.23
1284	2448.31	2430.28	3505.52	232.204	2452.7	2462.04	2312.52	666.42	1378.48	718.136	387.149	593.511	861.633	167.455	375.83	1229.3	1463.61	790.095	627.038	312.698	785.436	230.966		449.71		578.177	14159.7	3509.58	3136.91	579.087	3009.59	16041.9	416.154	1041.28
1286	2466.01	2442.48	3482.53	237.077	2458.81	2468.11	2300.07	672.359	1383.23	719.946	382.318	595.184	861.077	170.78	382.947	1255.85	1485.88	801.561	639.787	313.467	810.969	230.072		461.17		586.163	14151.2	3508.16	3140.56	582.531	3012.4	16037.1	476.072	1080.1
1288	2506.12	2469.73	3486.1	241.044	2457.58	2484.92	2318.14	666.578	1407.16	741.37	379.829	590.614	860.915	193.151	408.487	1351.19	1554.65	826.84	674.824	314.268	830.552	232.201		479.282		590.915	14116.4	3502.12	3130.27	614.378	3013.97	16078.4	624.614	1167.36
1290	2621.33	2538.06	3507.23	253.261	2463.41	2513.45	2347.01	658.329	1434.46	751.437	380.198	595.034	860.926	189.869	406.034	1565.8	1711.1	888.983	760.711	309.971	834.537	229.364		490.564		597.282	14091.9	3496.55	3129.44	698.183	3015.17	16101.8	879.59	1274.57
1292	2812.29	2648.19	3496.66	263.915	2462.12	2539.95	2351.27	641.08	1454.5	754.132	383.889	596.46	871.472	185.216	401.036	1898.93	1962.54	988.477	894.537	309.325	816.107	226.397		503.999		595.037	14002.7	3493.1	3117.27	838.54	3010.31	16090.4	1176.49	1403.47
1294	2992.14	2759.34	3437.52	277.015	2463.99	2565.36	2357.89	632.007	1473.19	736.599	388.998	599.743	877.981	160.472	379.158	2158.72	2169.68	1068.91	1013.95	310.537	789.724	229.155		517.592		595.358	13956.2	3499.79	3128.91	956.762	3016.42	16076.5	1333.33	1463.23
1296	3025.53	2790.29	3336.15	284.991	2474.69	2585.62	2372.11	615.327	1489.32	736.448	391.212	603.103	874.349	157.666	377.587	2155.33	2183.84	1077.39	1032.91	311.246	751.09	229.016		532.733		598.919	13842.4	3498.6	3127.22	956.206	3019.98	16093.7	1268.37	1480.48
1298	2888.18	2723.8	3208.44	285.631	2477.98	2588.46	2370.25	600.538	1479.01	738.384	389.807	593.58	866.047	157.9	381.887	1919.09	2003.21	1000.84	946.772	307.368	714.745	228.111		536.89		595.518	13713.5	3486.68	3127.6	840.688	3018.86	16130.3	1042.24	1432.77
1300	2703.14	2620.01	3083.3	281.251	2480.54	2573.45	2361.78	578.839	1470.35	739.889	380.33	582.72	856.455	160.892	382.394	1629.34	1775.84	915.944	823.921	300.241	673.143	226.165		533.437		595.404	13559.2	3472.09	3118.44	700.95	3010.11	16081.4	802.176	1379.29
1302	2581.36	2547.68	2977.51	282.601	2479.91	2553.17	2359.35	556.924	1455.23	764.395	375.758	580.115	862.084	178.095	400.075	1424.85	1608.14	852.492	730.795	296.975	636.958	229.049		523.291		591.523	13443.6	3464.27	3113.15	622.115	3003.42	16039.6	661.14	1337.99
1304	2528.25	2513.03	2901.83	282.012	2481.4	2539.58	2361.93	542.135	1444.82	803.054	379.244	582.19	856.167	207.033	436.679	1308.68	1511.26	824.268	679.658	295.642	614.735	233.315		512.145		589.85	13409.6	3475.96	3118.99	591.652	3008.66	16012.5	581.541	1310.15
1306	2511.01	2501	2867.74	276.843	2493.65	2530.32	2391.98	532.007	1443.74	807.054	385.951	588.239	861.489	199.999	432.975	1249.01	1462.52	802.182	650.396	294.891	601.486	232.806		497.382		585.606	13372.7	3480.4	3123.92	581.55	3015.87	16046.8	520.101	1262.31
1308	2491.23	2486.84	2834	265.775	2492.15	2513.13	2362.4	527.278	1416.92	796.072	390.185	582.29	862.002	187.226	418.983	1221.16	1439.24	787.113	633.381	295.962	594.665	234.649		481.295		584.081	13309.1	3472.53	3123.36	573.547	3010.02	16085.5	462.856	1208.94
1310	2475.85	2472.53	2813.21	261.927	2494.88	2495.56	2334.42	513.39	1397.7	764.458	386.7	577.858	863.493	159.08	378.978	1205.46	1427	773.654	619.396	296.608	577.798	229.921		470.154		584.347	13221.2	3465.78	3115.82	572.464	3007.08	16067	421.448	1161.54
1312	2461.99	2457.11	2790.02	260.902	2494.17	2480.83	2320.11	493.946	1378.71	781.632	382.535	576.313	859.005	167.872	384.227	1193.63	1414.35	768.689	614.03	297.922	555.153	230.216		458.715		581.176	13138.9	3453.55	3104.76	566.163	3002.66	15962.2	414.898	1138.58
1314	2449.58	2443.69	2769.82	264.395	2494.55	2466.41	2325.31	478.91	1364.91	779.617	380.414	584.17	861.072	162.739	380.178	1186.84	1408.25	763.506	606.729	297.262	527.673	229.113		445.603		578.459	13063.2	3438.6	3104.34	556.71	3002.86	15874.3	406.296	1106.82
1316	2440.82	2437.39	2747.47	267.075	2501.96	2455.94	2348.47	469.078	1369.04	784.133	378.914	590.013	856.996	162.038	390.821	1176.15	1404.15	764.814	609.351	296.708	503.076	230.766		431.952		583.059	13045.5	3436.57	3108.72	542.18	3003.66	15808.6	392.4	1081.24
1318	2431.15	2430.61	2712.15	277.653	2503.18	2446.4	2344.52	464.807	1361.05	781.904	381.501	588.046	857.74	162.935	386.571	1167.82	1403.14	758.801	608.025	295.971	479.625	228.512		418.467		588.618	12998.1	3428.07	3107.73	535.173	3000.96	15815.8	379.094	1056.29
1320	2428.34	2426.38	2676.7	297.289	2513.75	2438.19	2346.07	457.994	1349.95	783.43	382.839	588.879	852.86	168.453	387.49	1160.2	1397.59	754.793	612.183	288.81	462.988	231.286		411.183		599.095	12975.1	3444.64	3099.81	534.433	3007.08	15824.3	368.33	1044.41
1322	2429.51	2420.75	2640.32	336.649	2515.99	2428.65	2365.46	448.439	1338.24	785.999	382.28	591.988	856.371	173.205	386.598	1157.66	1400.26	753.77	609.343	289.25	447.12	232.131		408.871		600.73	12898.1	3439.07	3084.26	535.932	3005.12	15846.1	360.431	1028.99
1324	2429	2417.75	2620.87	394.683	2527.74	2425.95	2398.27	436.164	1325.85	784.009	377.812	596.551	853.589	174.211	394.996	1150.81	1396.56	753.546	604.294	291.647	438.146	233.666		411.34		605.563	12867.6	3452.59	3079.87	534.59	3006.34	15887.7	362.953	1019.94
1326	2422.2	2411.84	2603.47	478.944	2530.9	2422.78	2464.68	422.336	1330.27	776.095	377.891	598.091	861.255	170.67	397.971	1149.86	1399.9	755.772	598.446	297.5	425.107	231.911		413.31		608.574	12805.4	3441.77	3070.46	536.818	3003.31	15921.5	363.567	1008.03
1328	2418.71	2409.8	2595.87	552.368	2538.88	2424	2532.02	421.33	1336.18	772.556	384.613	606.165	871.583	173.712	392.768	1146.99	1390.54	752.298	595.564	294.616	416.496	231.304		412.73		620.099	12773.5	3446.29	3065.21	529.863	3008.19	15981.5	362.717	994.614
1330	2414.69	2400.61	2582.68	581.372	2535.59	2422.79	2566.34	415.102	1345.16	759.827	389.38	611.431	869.387	176.696	384.045	1145.69	1388.05	746.941	591.315	290.195	405.413	231.124		407.451		623.375	12722	3439.33	3052.73	522.616	3012.34	15972.2	357.782	975.109
1332	2414.39	2401.54	2572.82	549.443	2528.73	2425.24	2569.71	417.976	1360.31	758.502	391.226	616.046	871.923	178.217	371.326	1136.1	1379.23	740.589	590.11	289.165	397.552	226.153		404.191		614.551	12683.1	3448.48	3046.39	517.987	3011.14	15905.8	353.545	953.774
1334	2411.56	2394.24	2560.44	471.7	2519.51	2427.18	2526.91	401.832	1362.7	739.34	380.13	604.002	852.572	158.706	344.085	1123.75	1367.47	728.437	574.666	285.547	383.931	216.628		397.927		590.538	12630.3	3440.05	3027.11	516.308	3006.3	15822.7	340.428	922.264
1336	2404.97	2389.06	2542.03	396.494	2500.22	2422.87	2488.15	392.844	1360.92	746.501	371.075	593.484	842.231	162.05	347.792	1118.44	1360.28	721.105	571.944	284.203	380.896	215.904		402.436		581.698	12590	3429.68	3010.46	508.728	3004.5	15795.6	345	919.504
1338	2398.07	2382.4	2532.99	335.363	2490.33	2419.2	2431.45	393.86	1353.15	749.328	375.582	599.986	843.34	165.301	347.304	1123.14	1365.54	725.976	573.165	283.025	384.541	218.229		416.697		580.188	12535.8	3414.62	3003.6	507.318	3001.59	15780.6	359.136	922.444
1340	2392.54	2378.73	2527.85	299.903	2474.13	2415.01	2379.74	399.434	1346.62	764.005	382.094	608.489	854.022	177.127	361.219	1135.34	1372.91	735.366	583.977	291.26	391.389	232.257		433.747		587.773	12490.5	3412.02	3012.71	511.584	3004.26	15773.7	386.611	933.891
1342	2399.33	2383.81	2534.87	280.345	2478.5	2419.31	2337.96	409.287	1342.09	754.719	396.387	625.312	869.806	167.135	358.608	1141.01	1373.86	745.857	590.684	296.304	390.985	236.623		440.249		586.365	12433.3	3413.65	3021.79	522.463	3011.22	15753.4	395.154	922.323
1344	2403.11	2383.89	2535.28	260.386	2469.68	2417.22	2308.12	399.622	1331.07	761.848	388.583	618.335	853.559	167.8	366.832	1133.17	1366.08	739.56	588.755	301.237	388.292	237.07		430.281		585.397	12375	3395.51	3008.13	515.979	3017.21	15740	404.376	918.02
1346	2401.62	2382.05	2533.57	251.695	2462.82	2409.73	2319.83	399.044	1330.93	764.388	394.085	610.401	844.562	169.441	369.827	1129.17	1365.9	742.324	589.051	297.444	383.995	232.191		418.669		578.237	12335.6	3381.85	2998.79	515.864	3013.93	15727.4	398.006	925.632
1348	2402.86	2382.22	2532.57	245.032	2459.97	2403.69	2328.97	402.805	1329.03	770.527	390.148	597.26	833.308	167.299	353.6	1125.42	1364.25	740.503	589.752	292.882	384.941	229.035		406.671		574.946	12287.6	3377.38	2997.9	521.856	3012.87	15739.3	378.479	922.101
1350	2405.48	2383.7	2532.51	251.052	2457.48	2404.13	2339.5	409.757	1336.54	753.73	393.646	584.913	831.012	157.405	329.387	1126.27	1366.59	741.975	589.558	290.392	387.271	227.44		396.294		575.492	12284.5	3378.85	2996.88	524.708	3012.9	15770.4	343.777	908.743
1352	2412.46	2390.35	2533.76	264.822	2464.29	2407.87	2337.1	411.846	1339.43	750.446	388.799	581.081	832.211	158.109	321.016	1123.79	1371.04	737.474	585.711	295.089	387.738	225.194		384.878		583.836	12252	3383.28	2996.77	516.16	3022.76	15756.4	331.578	893.991
1354	2409.28	2391.32	2529.43	290.379	2457.8	2408.28	2342	408.988	1340.73	739.832	386.043	572.665	825.205	152.571	312.188	1117.77	1370.93	735.66	584.1	293.706	384.921	225.681		377.705		587.676	12241.9	3370.73	2988.63	509.397	3025.93	15684.1	317.908	887.04
1356	2411.94	2394.43	2532.51	324.955	2463.93	2408.06	2369.57	405.033	1338.86	741.595	382.188	567.022	823.481	158.135	321.098	1118.11	1367.03	734.213	582.369	291.767	382.307	225.906		377.069		590.255	12229.3	3374.94	2998.62	505.271	3037.67	15606	323.829	895.433
1358	2416.95	2395.19	2529.72	351.792	2464.7	2416.35	2375.18	402.808	1324.46	736.797	383.263	567.481	827.111	158.224	311.656	1119.12	1360.37	733.668	586.119	285.085	381.463	225.519		377.38		588.93	12210.1	3364.15	2995.19	510.999	3041.37	15567.2	323.108	892.007
1360	2416.69	2395.72	2532.04	353.259	2462.55	2416.31	2379.37	403.28	1319.04	751.309	386.323	575.816	839.112	175.362	329.81	1126.3	1365.46	730.83	586.3	285.871	381.744	224.013		379.133		591.435	12159.3	3363.57	2992.8	507.326	3044.87	15562.7	330.564	896.459
1362	2417.09	2393.73	2531.25	336.924	2462.7	2416.96	2360.33	410.269	1317.84	752.14	389.076	579.473	837.297	174.844	324.549	1135.01	1372.78	737.119	592.787	290.347	382.677	223.206		372.405		585.393	12091.3	3355.28	2983.35	510	3041.99	15559.8	334.708	894.158
1364	2413.16	2394.99	2530.06	310.07	2455.37	2407.52	2343.69	415.113	1318.6	755.3	392.3	583.147	839.311	176.127	331.138	1142.96	1387.01	741.192	595.487	291.53	385.941	224.088		368.244		586.686	12044.7	3352.22	2979.25	516.063	3040.09	15585.9	342.272	900.898
1366	2420.62	2400.49	2533.79	288.849	2457.25	2412.68	2337.42	414.448	1319.59	739.799	394.794	586.861	842.488	162.226	313.422	1154.86	1395.29	749.298	601.281	294.171	393.949	223.059		368.651		583.783	12014.2	3353.43	2973.29	519.124	3046.6	15609	353.31	915.267
1368	2426.27	2403.51	2534.02	269.351	2453.19	2416.53	2347.59	412.507	1323.73	731.379	393.64	586.631	842.056	152.436	299.467	1159.7	1399.11	750.58	599.593	293.934	399.946	222.852		373.182		586.308	12001.5	3353.03	2964.05	528.199	3043.91	15619.4	353.426	903.411
1370	2429.87	2404.84	2538.92	257.728	2454.72	2422.38	2334.41	416.188	1329.26	717.801	393.028	585.285	837.35	142.951	285.558	1165.71	1395.45	747.556	602.773	295.521	406.356	219.962		380.64		588.219	11958.6	3361.22	2949.98	518.851	3046.08	15575.1	343.824	884.066
1372	2428.78	2404.01	2538.57	255.494	2454.3	2421.48	2324.2	419.381	1329.86	717.534	389.4	587.386	838.806	142.146	282.346	1154.21	1393	743.168	598.175	291.774	405.369	218.641		379.082		581.194	11926.1	3360.7	2933.66	510.234	3039.71	15507.9	342.18	866.462
1374	2421.15	2402.38	2540.31	248.872	2453.71	2422.25	2308.71	421.974	1328.17	705.95	391.076	598.193	849.78	143.547	278.195	1137.55	1384.5	734.16	592.776	287.704	397.21	220.454		383.301		578.784	11880.6	3358.21	2921.79	501.721	3040.95	15468.1	322.586	859.41
1376	2415.56	2398.36	2539.42	246.139	2449.36	2423.74	2313.23	417.767	1332.71	698.343	390.056	604.051	857.443	136.596	273.419	1122.78	1371.36	736.019	588.951	286.62	393.459	221.806		380.956		564.779	11865.6	3349.5	2914.29	495.877	3038.77	15422.6	312.804	858.607
1378	2401.18	2389.54	2534.73	239.632	2436.52	2424.8	2295	414.127	1328.89	721.473	389.999	604.138	865.259	153.656	293.487	1116.77	1358.27	738.042	587.686	288.02	387.841	222.085		379.398		564.733	11823.2	3340.04	2903.91	495.575	3037.79	15418.7	323.974	869.931
1380	2399.38	2383.55	2530.05	231.701	2430.88	2428.05	2285.89	407.243	1328.23	757.209	387.827	604.945	868.427	186.644	337.987	1113.47	1350.21	729.412	584.387	290.741	386.987	219.629		372.372		558.626	11810.3	3344.93	2896.14	515.799	3037.51	15423.3	367.514	902.87
1382	2395.24	2376.88	2523.66	223.418	2423.76	2430.28	2275.69	404.343	1331.83	745.735	387.559	608.244	872.113	181.004	330.355	1110.96	1349.89	720.474	579.454	288.72	383.636	217.662		372.084		566.458	11753.3	3332.66	2881.99	545.964	3031.19	15461.9	370.573	895.889
1384	2398.05	2374.66	2518.55	207.823	2423.42	2430.43	2267.4	403.4	1340.53	703.758	388.009	608.618	860.512	157.346	303.213	1116.14	1346.98	716.035	579.6	290.457	382.7	219.183		372.779		571.047	11702.6	3332.38	2880.49	539.286	3024.69	15459.7	331.301	854.14
1386	2399.93	2375.41	2518.22	201.384	2418.87	2431.18	2271.43	402.535	1348.25	662.494	390.38	598.396	848.502	131.831	270.103	1116.62	1344.89	722.445	579.912	286.401	384.462	218.396		372.359		573.391	11657.7	3316.82	2877.07	504.003	3020.18	15395.9	282.793	809.633
1388	2398.59	2376.13	2518.25	189.771	2417.31	2424.76	2265.59	399.101	1338.5	664.557	389.349	589.181	840.011	138.695	278.939	1108.21	1344.02	721.634	574.298	286.843	383.858	219.132		369.484		565.794	11617.6	3315.11	2868.68	471.584	3009.92	15341.8	273.316	798.731
1390	2402.14	2373.68	2515.56	183.675	2414.85	2421.33	2273.35	398.025	1337.37	671.973	389.313	574.246	831.228	150.482	282.321	1098.82	1344.37	713.434	569.715	289.814	379.644	217.178		363.85		560.726	11601.2	3311.2	2857.36	477.285	3005.43	15331.8	286.497	809.261
1392	2404.04	2367.87	2515.85	179.989	2416.03	2409.99	2252.44	398.51	1324.97	676.677	384.779	563.988	816.012	150.027	282.302	1097.35	1349.82	712.887	566.152	292.709	376.023	216.708		359.474		560.321	11544.8	3302.74	2844.7	490.787	2992.86	15330.3	294.578	817.464
1394	2404.16	2368.86	2515.79	181.546	2421.38	2406.53	2245.51	398.401	1312.13	682.477	382.923	553.765	794.355	164.617	294.461	1101.67	1350.24	714.403	568.609	293.31	375.522	214.812		357.384		554.738	11502.7	3291.46	2838.33	495.492	2991.46	15285.2	307.687	831.793
1396	2403.31	2366.29	2518.02	183.45	2422.45	2393.95	2229.64	399.771	1297.29	675.024	378.568	547.7	779.08	164.857	296.884	1104.51	1350.91	721.416	571.961	291.055	378.567	215.569		352.197		552.722	11461.2	3281.24	2833.18	505.824	2982.22	15225.3	302.353	829.456
1398	2405.25	2368.43	2522.41	183.43	2424.68	2392.9	2239.31	402.539	1298.93	675.022	379.325	546.004	780.498	164.906	292.876	1107.71	1346.88	723.197	578.501	289.42	381.205	214.542		346.422		553.761	11451.5	3283.25	2835.46	501.265	2986.38	15207.4	299.458	821.604
1400	2410.09	2372.34	2530.93	178.227	2419.07	2387.78	2250.11	406.205	1304.4	672.975	377.512	540.921	785.553	161.136	292.736	1113.64	1349.4	719.23	579.196	290.809	377.825	213.106		338.82		560.547	11445.9	3278.54	2834.1	497.688	2989.54	15205.5	300.198	824.656
1402	2409.17	2378.08	2537.19	176.142	2416.72	2390.15	2246.75	406.616	1296.5	671.16	380.889	544.521	784.58	159.342	300.241	1119.99	1347.52	715.04	574.81	287.089	386.483	209.225		333.695		557.033	11409.8	3267.56	2823.66	492.891	2991.56	15184.4	314.008	827.299
1404	2404.33	2378.91	2532.95	173.427	2406.78	2380.23	2235.12	405.504	1286.83	676.613	380.194	546.445	782.119	162.854	308.85	1124.38	1350.58	712.125	574.923	288.675	392.205	208.715		331.598		551.976	11347.5	3250.26	2807.59	497.03	2986.95	15123.8	336.583	838.913
1406	2408.26	2378.02	2539.64	174.63	2407.6	2384.67	2225.2	412.253	1281.35	677.714	380.201	552.153	775.444	162.661	307.936	1133.15	1350.1	711.769	577.68	285.789	409.306	212.617		328.395		550.265	11304.6	3251.59	2798.64	507.588	2987.72	15064.6	349.316	838.327
1408	2417.24	2375.77	2552.11	175.868	2406.24	2381.97	2230.45	415.834	1288.73	682.868	380.039	555.06	775.265	161.619	303.873	1144	1364.39	712.35	578.769	286.729	420.189	211.567		329.712		544.452	11293.7	3250.97	2794.09	510.429	2983.78	15013.7	366.758	850.045
1410	2438.73	2380.21	2576.85	176.778	2413.07	2390.21	2226.13	425.636	1283.06	676.994	378.576	555.63	778.551	157.3	302.004	1181.52	1389.71	714.024	582.666	282.382	429.109	214.307		333.504		543.354	11265.9	3245.66	2786.85	514.686	2982.88	15003.7	417.787	856.372
1412	2473.77	2394.45	2603.6	177.481	2413.59	2389.34	2225.01	426.169	1277.04	676.504	375.253	554.15	779.196	152.982	299.288	1239.85	1434.18	720.326	597.343	284.673	431.817	207.702		338.363		544.963	11246.7	3240.62	2794.9	540.497	2988.48	14995.9	520.101	871.022
1414	2528.42	2425.13	2639.5	178.578	2425.71	2406.29	2247.52	418.316	1289.41	675.709	372.3	541.458	776.772	149.405	300.223	1319.44	1487.6	734.025	624.816	283.671	427.021	211.822		342.14		546.932	11235.3	3238.57	2798.99	577.187	3000.55	14970.4	637.117	900.734
1416	2559.84	2450.41	2667.89	176.896	2425.65	2414.19	2242.69	409.252	1291.78	678.873	375.084	538.511	769.584	144.99	294.978	1370.35	1521.66	747.535	647.437	282.902	415.622	207.903		347.48		544.659	11203.3	3240.54	2805.21	606.941	3008.61	14943.4	697.264	929
1418	2562.05	2463.87	2679.72	181.807	2427.86	2430.47	2266.12	402.872	1315.84	675.798	371.811	536.678	764.116	137.949	286.049	1372.17	1528.13	758.683	658.576	283.291	403.552	212.64		358.917		545.37	11150	3229.7	2791.59	598.915	3007.11	14926.8	679.387	951.671
1420	2530.24	2457.54	2661.8	181.273	2423.43	2438.94	2240.15	403.88	1302.09	675.335	368.089	545.866	765.643	136.993	289.401	1334.9	1503.69	754.406	655.937	288.686	389.809	212.841		371.278		552.066	11049.1	3215.06	2785.65	570.856	2999.44	14895.8	623.745	964.861
1422	2505.03	2455.01	2623.1	191.609	2421.11	2454.48	2254.91	400.738	1309.01	678.894	362.721	539.639	759.439	141.303	302.89	1289.82	1480.23	754.41	647.558	291.928	388.475	212.157		386.062		558.99	10986.7	3206.68	2778.06	544.546	2999.45	14861.5	564.753	977.535
1424	2485.18	2446.97	2576.2	195.941	2415.21	2457.75	2225.09	394.253	1291.28	683.934	369.509	535.239	757.805	143.402	311.405	1257.63	1463.34	750.285	641.762	289.78	381.231	215.15		394.295		556.52	10905.3	3197.1	2770.61	533.022	2993.3	14832.3	522.568	989.534
1426	2489.7	2455.11	2544.84	209.894	2414.45	2466.34	2238.04	394.93	1305	683.908	367.03	532.616	751.764	141.666	309.817	1239.62	1457.3	748.704	637.827	287.317	383.376	214.623		408.206		555.043	10877.2	3201.86	2769.89	533.619	2997.61	14817.2	498.01	1011.82
1428	2504.56	2470.66	2534.26	225.077	2420.1	2477.66	2256.04	392.48	1320.42	684.572	368.502	532.607	755.219	135.809	295.931	1236.64	1456.8	753.638	644.127	289.62	378.891	216.952		418.239		553.741	10847	3194.53	2764.68	540.761	2998.92	14782.5	500.265	1046.12
1430	2534.11	2499.7	2536.13	260.921	2430.25	2500.57	2279.87	393.866	1341.33	686.508	367.51	531.569	755.612	135.197	294.14	1253.35	1462.8	760.068	658.843	289.867	381.175	215.136		428.17		562.694	10808.3	3194.69	2766.42	546.996	3004.18	14751.3	523.147	1096.66
1432	2573.78	2537.13	2538.41	302.872	2441.09	2525.87	2320.14	395.413	1360.1	694.402	366.598	523.032	746.302	136.675	293.963	1298.74	1489.91	780.72	685.07	290.646	385.98	213.652		441.076		572.61	10793.2	3182.5	2761.91	558.192	3007.37	14739.4	566.883	1156.77
1434	2629.55	2577.45	2535.02	343.64	2441.1	2550.38	2335.14	404.952	1367.75	690.124	363.617	519.684	736.782	140.296	303.076	1372.29	1549.51	805.555	726.237	287.549	388.436	212.475		452.464		584.141	10761	3172.37	2757.36	581.079	3002.4	14771.3	634.625	1231.32
1436	2713.61	2626.86	2535.8	366.774	2447.38	2576.46	2367	406.642	1378.62	698.628	357.236	508.317	725.766	141.042	309.96	1461.95	1621.64	838.029	770.797	289.568	391.591	212.577		476.372		585.864	10747.4	3160.67	2757.39	615.519	3001.45	14738.1	712.869	1294.82
1438	2790.01	2662.7	2532.6	369.332	2451.12	2594.8	2331.8	407.042	1379.27	712.127	358.515	502.93	721.738	154.22	330.195	1524.8	1689.79	862.273	808.874	288.097	396.469	211.171		498.43		586.319	10653.9	3145.72	2752.31	648.461	2995.56	14671.8	773.736	1336.32
1440	2826.86	2668.54	2533	354.887	2460.23	2603.36	2290.77	404.688	1378.65	721.215	359.484	501.418	716.095	152.666	329.13	1546.75	1714.98	864.661	827.22	292.195	400.578	210.351		522.134		581.37	10581	3134.46	2749.06	664.61	2987.35	14566.2	773.403	1327.92
1442	2801.22	2644.84	2530.61	336.295	2470.6	2601.62	2255.46	406.47	1376.86	731.866	360.192	501.881	714.328	160.518	340.147	1521.73	1704.98	860.811	819.627	289.585	409.304	206.681		532.991		575.542	10522.7	3128.12	2752.03	644.331	2981.13	14562	737.582	1303.21
1444	2736.15	2611.38	2537.24	329	2485.59	2591.24	2278.14	406.641	1383.16	737.013	356.793	504.888	725.628	152.151	339.332	1480.33	1666.13	845.716	800.775	289.296	401.256	211.695		531.248		574.981	10522.9	3128.72	2760.44	615.509	2980.28	14621.6	678.594	1258.78
1446	2669.76	2586.39	2545.29	336.722	2508.45	2580.56	2300.35	410.129	1382.23	747.673	354.703	500.706	728.167	153.923	356.344	1433.23	1620.52	828.308	776.737	285.97	407.302	213.594		518.789		572.647	10516.7	3137.35	2776.7	582.419	2983.34	14664.8	636.416	1224.75
1448	2625.1	2570.91	2551.36	365.479	2522.76	2560.99	2336.02	410.511	1386.45	760.562	351.102	498.367	729.027	154.474	354.181	1398.56	1589.45	813.267	759.451	287.719	408.78	211.949		500.652		578.968	10516.2	3138.95	2785.56	566.84	2987.73	14644	603.115	1185.75
1450	2600.09	2555.2	2556.77	404.277	2532.18	2545.35	2355.99	411.25	1378.7	774.789	356.076	493.961	725.417	157.54	356.338	1369.83	1562.55	798.206	747.325	289.496	419.653	210.665		482.742		583.658	10493.4	3137.48	2785.1	549.816	2988.17	14582	589.793	1163.34
1452	2592.68	2551.55	2562.34	457.509	2526.08	2531.14	2403.75	408.166	1379.17	793.289	359.073	493.679	723.502	164.8	355.164	1352.77	1547.6	795.231	736.393	293.221	428.621	212.24		466.935		592.965	10492.5	3124.43	2787.58	558.334	2989.9	14542.5	584.402	1151.44
1454	2586.27	2542.57	2565.34	515.766	2513.16	2515.29	2423.11	407.793	1356.49	796.186	363.647	495.502	722.335	160.918	353.387	1341.85	1531.74	786.67	734.96	297.835	430.374	217.991		448.622		598.138	10455.8	3114.44	2780.44	563.938	2981.51	14504.6	576.806	1138.72
1456	2595.17	2549.3	2577.79	576.42	2491.49	2503.28	2448.3	403.952	1336.43	793.186	364.386	496.484	718.59	155.196	350.415	1343.62	1535.12	792.07	733.745	293.606	432.5	217.11		432.946		599.975	10415.5	3098.32	2778.48	566.71	2975.72	14468	574.596	1124.37
1458	2602.44	2547.88	2595.36	623.836	2468	2485.17	2458.82	402.013	1317.91	783.931	363.151	496.71	714.234	152.835	349.44	1354.56	1541.29	791.183	733.899	293.67	428.571	214.698		414.367		605.84	10357.9	3097.35	2753.39	563.962	2969.52	14473.2	578.641	1097.93
1460	2616.16	2550.47	2617.29	633.436	2441.81	2469.35	2486.85	399.545	1324.79	760.856	358.736	490.319	706.604	147.926	343.605	1368.28	1552.12	798.545	735.498	289.852	427.736	214.535		403.537		611.734	10348.3	3088.75	2732.32	566.918	2966.36	14466.6	571.921	1067.75
1462	2614.86	2535.16	2619.93	603.425	2421.36	2450.94	2467.89	394.982	1320.03	735.87	358.884	489.027	705.148	144.534	325.683	1369.27	1555.99	795.465	735.173	291.672	418.153	215.944		389.262		607.18	10332	3084.33	2703.12	569.46	2962.18	14451.5	562.774	1029.57
1464	2609.67	2522.81	2605.3	539.84	2411.78	2435.52	2446.27	385.194	1316.46	711.239	356.596	485.473	703.887	136.418	314.461	1356.77	1556.87	796.038	735.569	290.171	402.995	214.434		378.313		596.229	10299.9	3078.38	2685.2	557.33	2960.15	14366.4	544.383	994.657
1466	2592.72	2509.48	2579.43	464.6	2408.62	2431.65	2382.38	378.865	1302.86	699.371	357.624	492.931	706.912	132.3	311.376	1340.35	1556.45	787.382	730.923	287.713	394.655	211.768		367.102		580.461	10226	3076.17	2667.46	550.011	2960.86	14300.9	528.387	963.061
1468	2564.2	2491.58	2547.39	396.688	2405.89	2422.74	2323.75	371.703	1287.11	690.236	358.02	490.955	705.354	128.415	307.357	1315.49	1539.76	777.495	719.586	290.368	386.678	211.116		361.599		575.988	10134.8	3067.23	2660.24	544.59	2956.16	14239.4	492.174	921.019
1470	2535.05	2470.85	2526.15	338.936	2402.41	2422.15	2273.61	370.85	1285.94	686.343	361.361	488.499	705.855	124.023	293.96	1285.29	1516.19	772.335	705.956	288.529	384.371	214.989		360.68		569.618	10077.3	3058.67	2650.95	529.407	2954.02	14204.3	454.113	880.892
1472	2501.72	2445	2507.84	291.796	2398.17	2416.65	2238.98	367.503	1275.91	684.198	363.15	484.111	706.039	119.91	280.699	1241.45	1475.08	760.824	683.488	286.452	375.573	214.97		362.396		556.063	10031.2	3047.75	2637.73	511.671	2951.65	14171.2	415.452	850.013
1474	2486.53	2430.5	2503.06	248.308	2397.71	2422.52	2240.17	369.197	1288.67	676.981	360.569	484.052	706.17	109.21	266.443	1208.86	1443.38	753.095	663.866	287.666	370.703	213.526		369.871		550.019	10011.8	3053.01	2629.79	490.486	2958.27	14141.3	392.405	831.203
1476	2470.12	2419.6	2499.22	222.444	2404.32	2427.71	2230.85	368.719	1289.78	675.099	349.491	485.158	699.927	106.325	261.46	1173.32	1405.02	737.766	642.106	288.935	360.803	210.61		367.636		541.004	9987.88	3049.76	2625.19	481.56	2962.97	14104.9	362.637	813.552
1478	2456.92	2412.8	2493.51	208.149	2405.63	2432.61	2224.34	369.491	1291.9	674.238	347.118	483.341	697.972	110.885	262.386	1155.03	1384.97	730.291	626.481	294.848	353.825	211.273		366.817		543.647	9936.54	3041.99	2622.57	469.406	2960.63	14071	347.351	793.903
1480	2439.26	2407.59	2488.94	199.418	2405.52	2427.35	2203.73	364.325	1284.33	678.945	338.705	479.793	691.131	114.339	257.926	1136.19	1365.46	720.835	613.556	288.5	349.119	215.602		356.408		541.582	9902.49	3031.49	2614.28	467.923	2957.66	14045.5	326.14	781.328
1482	2431.17	2400.84	2482.35	185.812	2403.61	2418.87	2202.01	360.123	1281.34	670.523	341.12	479.168	688.788	105.736	242.615	1126.7	1354.08	708.343	604.166	289.305	346.021	215.581		351.053		538.183	9847.07	3027.41	2615.52	463.165	2954.59	14029.4	313.325	771.057
1484	2424	2394.3	2478.45	181.856	2404.33	2402.81	2200.95	362.888	1280.63	667.525	340.588	479.797	690.384	95.4081	231.827	1110.84	1344.78	701.748	594.48	284.942	339.797	213.476		338.176		542.382	9817.03	3022.66	2604.51	457.338	2950.77	14009.3	297.3	765.546
1486	2414.64	2385.29	2471.92	183.75	2401.17	2390.34	2181.81	366.992	1266.17	662.71	339.721	475.406	683.156	97.648	233.852	1095.94	1330.12	694.888	589.732	290.096	336.38	214.553		326.655		539.336	9746.75	3015.87	2594.84	452.605	2941.35	13966.7	288.497	751.593
1488	2402.71	2376.75	2466.31	191.033	2395.87	2379.65	2168.32	365.657	1255.14	664.293	340.716	466.697	676.427	91.1175	230.793	1087.16	1322.24	690.739	585.372	292.254	337.807	218.021		319.67		542.538	9706.67	3003.01	2578.03	449.113	2940.17	13917.2	277.888	733.945
1490	2403	2374.3	2468.23	185.181	2401.37	2379.13	2163.6	360.794	1250.11	668.097	339.951	461.862	660.191	92.7099	231.215	1084.66	1313.2	687.398	581.934	295.196	341.21	221.563		315.205		535.658	9670.58	3003.17	2581.7	454.146	2946.53	13857.3	284.552	728.073
1492	2409.03	2379.17	2472.93	178.605	2409.08	2378.59	2184.95	360.172	1265.41	679.679	343.891	457.591	653.5	92.9477	232.099	1080.86	1313.78	687.274	578.359	293.736	343.951	218.86		310.688		533.259	9663.41	2995.18	2579.87	448.307	2953.72	13830.2	286.554	733.993
1494	2414.51	2381.87	2477.8	169.165	2416.71	2380.5	2176.8	366.961	1265.96	668.872	348.312	458.733	654.023	87.4452	216.833	1078.93	1305.76	690.886	576.611	290.318	339.224	216.157		303.457		531.69	9645.14	2992.85	2580.15	458.983	2951.14	13851.7	280.128	727.07
1496	2414.14	2382.2	2476.58	166.3	2414.55	2384.08	2190.92	362.49	1272.5	668.044	345.834	454.287	653.172	86.5913	214.445	1068.8	1297.91	685.262	574.211	288.846	335.525	212.803		294.512		534.616	9637.32	2989.96	2577.93	454.931	2949.72	13842.4	266.723	726.682
1498	2412.91	2379.13	2476.06	170.518	2415.21	2384.76	2204.12	361.488	1272.6	648.689	348.892	456.039	656.119	67.9488	194.557	1065.86	1292.49	678.638	570.905	296.125	331.042	213.517		296.528		536.754	9618.67	2988.19	2574.99	455.119	2949.57	13797.4	256.056	708.067
1500	2410.06	2384.21	2475.8	176.506	2414.22	2383.18	2213.19	360.472	1274.25	670.457	351.24	464.332	663.608	91.3002	225.937	1063.09	1299.54	676.129	568.92	297.758	334.965	214.774		300.748		546.414	9593.53	2986.51	2570.5	439.182	2957.77	13709.3	268.716	729.588
1502	2406.66	2383.17	2474.61	177.219	2413.42	2376.97	2188.38	361.662	1256.68	706.322	353.241	462.963	656.76	146.903	281.144	1065.34	1305.18	680.393	571.513	301.721	342.551	219.634		305.266		544.157	9545.25	2974.66	2559.3	439.803	2949.79	13680.9	327.62	761.996
1504	2398.27	2380.06	2472.06	169.219	2406.69	2373.4	2176.26	360.097	1252.95	701.02	351.287	464.316	647.228	144.21	270.483	1061.78	1306.16	678.447	574.031	292.865	344.555	215.519		301.047		540.557	9506.56	2972.43	2553.19	436.889	2948.46	13674.3	320.937	764.16
1506	2393.59	2370.51	2471.02	164.477	2402.17	2369.04	2169.28	355.855	1242.95	695.124	342.921	455.349	630.682	133.989	256.595	1055.32	1300.87	674.943	572	293.062	343.47	213.388		294.446		530.433	9472.79	2958.04	2545.01	440.544	2938.5	13685.1	308.2	740.52
1508	2388.67	2367.57	2469.57	158.994	2401.3	2368.57	2162.74	360.472	1246.42	648.463	344.319	457.551	640.133	70.0439	185.581	1050	1291.83	671.959	567.934	288.962	332.966	209.569		292.956		528.647	9436.3	2948.59	2536.1	433.077	2941.76	13690	241.323	686.209
1510	2391.16	2368.09	2470.25	161.502	2402.59	2363.16	2154.46	362.361	1236.87	654.944	344.116	452.698	642.459	75.7596	199.157	1048.48	1285.72	674.236	565.741	294.422	330.169	212.254		291.836		532.097	9384.3	2936.6	2532.43	431.272	2944.46	13671.1	239.682	682.213
1512	2391.54	2370.21	2465.52	161.24	2399.96	2361.3	2155.05	359.676	1242.11	655.464	344.269	448.118	639.927	79.0172	201.792	1053.54	1278.88	679.133	568.245	292.362	329.39	216.8		292.168		531.503	9351.11	2930.04	2529.49	423.183	2948.07	13604.9	251.337	688.835
1514	2393.3	2376.15	2466.87	163.831	2401.74	2361.48	2173.37	352.504	1251.47	658.415	342.062	445.011	636.173	88.4959	209.028	1051.46	1279.41	682.413	567.987	297.577	335.601	220.466		290.233		532.784	9320.27	2926.7	2531.08	424.182	2952.37	13502	255.608	691.793
1516	2395.86	2377.41	2468.55	167.999	2402.37	2373.03	2189.44	345.663	1257.52	680.531	339.596	441.322	638.56	106.151	231.443	1056.28	1281.09	682.921	574.536	298.556	338.348	221.621		289.294		537.081	9339.73	2924.26	2526.38	428.641	2950.73	13437.4	271.723	707.041
1518	2400.06	2378.53	2472.07	167.923	2399.67	2377.74	2208.68	347.322	1266.6	672.277	337.327	440.761	643.349	100.02	228.451	1049.36	1284.91	679.155	574.437	299.983	339.354	219.306		296.677		541.513	9329.29	2929.27	2528.7	437.392	2948.87	13399.6	272.135	709.238
1520	2406.13	2379.05	2477.23	167.943	2402.37	2377.12	2207.36	350.9	1265.37	680.552	338.272	437.028	640.318	102.737	231.422	1053.82	1286.78	679.049	576.489	301.641	338.691	219.847		305.422		540.936	9310.62	2925.12	2519.31	436.93	2946.24	13370.4	288.111	717.93
1522	2402.56	2372.95	2474.3	167.369	2399.55	2367.68	2190.33	352.796	1260.68	661.409	333.05	438.346	631.644	95.3236	204.432	1053.75	1280.51	676.285	565.68	302.387	339.263	214.85		321.01		533.927	9227.9	2920.65	2507.71	430.163	2942.01	13322.5	279.72	688.5
1524	2397.91	2374.28	2471.34	165.824	2405.67	2365.57	2165.67	346.631	1253.85	665.613	334.517	436.9	629.16	94.6384	204.963	1059.44	1277.01	680.932	563.749	302.122	339.92	217.905		331.907		530.068	9197.72	2917.3	2498.34	421.508	2942.76	13313.2	304.38	684.87
1526	2395.57	2371.98	2465.57	165.492	2400.78	2362.87	2170.07	341.601	1257.61	664.948	331.502	437.605	627.313	87.7108	206.423	1057.64	1274.53	675.578	563.307	298.732	337.745	219.236		356.317		532.559	9171.18	2915.77	2496.08	421.686	2938.18	13322.2	332.591	678.248
1528	2395.12	2371.47	2459.91	163.925	2400.3	2361.16	2144.04	339.669	1246.57	676.395	333.775	437.689	628.209	85.5462	218.289	1059.83	1272.79	682.259	567.52	297.395	334.232	225.853		370.474		536.707	9170.18	2913.25	2490.58	423.837	2931.17	13321.3	380.721	697.024
1530	2394.97	2367.68	2459.19	166.092	2400.1	2362.61	2147.02	341.538	1242.15	679.219	330.899	436.636	628.062	88.3226	218.519	1064.25	1277.1	670.875	565.245	301.612	340.15	221.063		383.825		542.954	9117.3	2908.47	2483.24	431.613	2926.44	13287.4	388.55	690.513
1532	2395.14	2361.15	2463.04	166.035	2403.03	2363.97	2134.2	342.937	1229.54	673.518	329.245	434.841	618.652	86.7904	220.982	1066.76	1276.61	670.574	563.58	305.007	340.531	214.454		373.849		537.158	9100.13	2900.71	2480.92	427.154	2928.18	13245.2	368.755	682.401
1534	2402.89	2366.76	2470.51	161.602	2409.42	2369.83	2169.15	347.17	1246.3	668.726	338.357	434.392	612.618	86.3954	218.987	1064.5	1281.09	661.163	564.192	308.372	337.569	209.328		360.619		530.539	9086.49	2893.64	2485.32	426.343	2937.47	13217.3	333.388	668.977
1536	2404.73	2366.73	2471.36	157.988	2411.14	2368.37	2162.15	345.271	1241.82	663.278	340.834	434.174	606.633	84.1891	213.319	1061	1271.17	667.701	567.448	306.155	330.936	209.318		336.2		524.093	9063.75	2877.23	2475.65	423.136	2938.14	13187.6	309.706	663.57
1538	2401.06	2369.3	2466.15	157.104	2409.49	2366.91	2138.73	345.511	1230.63	673.038	342.336	435.329	607.088	92.3017	221.712	1061.27	1268.18	663.701	569.311	301.92	331.961	210.411		316.154		532.663	9011.47	2869.96	2466.94	421.909	2933	13139.2	296.578	672.804
1540	2396.49	2368.12	2464.69	157.244	2406.92	2367.66	2129.48	340.934	1227.55	661.389	331.785	433.707	610.959	87.7036	213.504	1055.25	1262.7	664.158	560.649	294.706	334.023	210.468		299.538		531.405	8942.46	2864.93	2458.71	423.367	2935.43	13117	279.35	668.087
1542	2397.35	2369.05	2466.36	156.375	2407.28	2367.17	2133.36	343.984	1233.23	669.832	336.433	430.007	608.326	89.8512	227.964	1049.96	1263.53	654.494	554.651	293.446	329.575	212.152		290.067		532.984	8901.4	2864.88	2459.22	419.303	2931.99	13081.3	264.567	665.879
1544	2396.07	2366.9	2466.44	155.879	2406.01	2364.55	2140.92	350.844	1241.47	673.119	339.052	426.554	608.555	90.5261	227.93	1047.59	1262.32	648.715	551.906	296.081	330.985	213.615		287.574		536.369	8881.87	2850.96	2446.69	420.747	2930.88	13067.3	264.207	671.061
1546	2394.39	2366.92	2462.79	152.614	2402.66	2361.94	2125.97	355.152	1238.4	677.552	339.093	420.364	603.682	95.7878	233.137	1049.66	1266.65	649.465	556.925	297.866	333.47	216.369		285.897		538.462	8867.03	2837.82	2436.96	425.551	2927.57	13051.6	265.066	670.998
1548	2394.62	2368.39	2458.54	151.771	2402.95	2361.44	2132.45	350.532	1239.67	666.628	338.739	415.993	602.786	93.2783	218.281	1050.76	1265.72	648.207	562.364	299.063	339.019	215.683		284.837		539.053	8857.94	2835.49	2431.18	423.555	2932.46	13021.8	258.821	666.514
1550	2395.38	2372.57	2464.29	150.407	2405.83	2370.69	2154.32	344.714	1250.61	655.136	336.308	415.385	598.788	88.1553	206.431	1039.97	1267.21	647.23	561.963	296.728	335.325	215.191		282.968		527.125	8842.88	2841.81	2438.36	421.646	2937.57	13018.9	253.508	651.121
1552	2396.16	2372.41	2464.31	154.342	2408.38	2372.53	2155.05	340.358	1249.09	664.676	338.642	421.583	596.438	93.0588	212.587	1034.99	1261.72	644.267	565.95	297.358	337.173	216.221		281.854		526.735	8813.62	2842.09	2435.99	419.695	2931.44	12996.7	260.353	661.365
1554	2397.15	2372.28	2475.24	156.044	2409.16	2377.96	2161.5	344.859	1251.87	661.327	337.244	425.439	592.691	90.2758	207.068	1030.26	1266.48	646.951	564.402	300.184	336.638	216.308		279.367		523.836	8800.13	2839.51	2437.3	420.816	2933.74	12981.1	260.734	662.211
1556	2404.56	2372.65	2475.31	161.264	2409.93	2371.04	2157.85	346.16	1249.35	672.509	341.458	424.557	595.357	95.8433	212.279	1038.02	1268.53	651.4	566.904	302.574	340.506	216.236		271.898		528.934	8772.3	2837.92	2428.85	421.689	2935.6	12957.8	255.247	661.317
1558	2401.76	2372.19	2480.68	159.135	2410.35	2369.39	2148.41	345.34	1241.93	668.654	347.473	423.553	596.374	89.1465	207.537	1034.84	1275.61	655.573	566.983	301.22	343.925	215.132		270.697		529.703	8754.41	2831.72	2422.41	415.022	2936.21	12919.8	250.823	651.538
1560	2397.43	2369.82	2473.91	164.275	2408.8	2360.74	2140.62	349.474	1237.83	676.305	347.638	425.909	600.96	92.7717	213.381	1037.73	1270.99	654.776	565.038	295.243	345.101	217.67		268.382		531.12	8692.23	2818.72	2410.16	415.072	2932.62	12901.8	247.589	644.587
1562	2389.11	2365.88	2471.57	164.265	2407.62	2362.67	2131.15	345.133	1231.62	662.023	337.406	425.375	596.851	77.3487	196.808	1041.16	1263.77	654.227	561.497	295.346	346.588	219.314		273.389		530.596	8652.98	2811.57	2401.31	413.749	2930.81	12879	243.28	638.154
1564	2390.4	2367.86	2470.3	164.94	2409.78	2360.78	2138.9	347.014	1235.54	658.889	333.585	421.347	598.808	77.8328	194.836	1045.61	1258.41	651.563	562.288	297.653	345.061	221.078		271.334		526.992	8626.03	2807.8	2398.96	412.13	2932.64	12869.8	228.877	629.496
1566	2391.7	2369.28	2472.8	168.423	2411.92	2365.13	2122.95	343.33	1235.61	658.659	330.036	418.585	591.295	77.4827	194.756	1038.8	1259.16	651.042	566.103	302.759	346.629	218.312		272.168		531.789	8605.4	2804.31	2391.08	405.569	2937.94	12829.2	231.439	627.837
1568	2396.52	2370.51	2476.77	165.549	2414.92	2364.26	2122.45	348.187	1242.9	658.044	332.924	420.418	598.712	79.9958	198.212	1030.52	1258.34	646.748	565.246	306.875	347.831	218.512		276.564		531.17	8571.17	2799.59	2391.16	403.232	2936.01	12743.8	244.743	634.93
1570	2395.08	2370.71	2478.32	169.245	2420.67	2365.46	2114.71	348.895	1241.3	712.993	335.356	417.629	597.33	109.497	240.526	1031.24	1265.63	648.285	565.756	308.38	352.365	218.67		276.389		533.028	8523.05	2793.23	2388.83	407.666	2936.83	12685.8	296.61	665.607
1572	2397.56	2371.67	2485.49	164.078	2425.46	2368.52	2128.89	354.581	1240.86	708.691	335.649	419.414	594.336	103.887	238.295	1034.36	1264.48	646.426	563.259	314.053	351.497	218.206		276.702		528.543	8503.35	2790.1	2384.97	406.651	2932.88	12643.4	277.987	657.017
1574	2391.39	2370.39	2485.77	165.25	2431.47	2368.41	2111.43	354.509	1228.11	707.747	339.728	415.721	590.494	101.918	238.191	1040.44	1274.11	648.479	568.884	311.893	356.595	221.584		272.236		530.117	8468.89	2777.97	2377.4	402.061	2934.22	12640.6	258.47	642.481
1576	2390.52	2363.47	2487.25	163.908	2437.32	2365.35	2099.84	357.679	1215.06	646.763	332.85	420.385	582.366	61.5273	193.034	1036.57	1269.53	646.489	563.458	313.745	357.169	221.978		274.696		531.781	8455.78	2767.83	2368.31	398.631	2931.55	12605.1	203.267	605.401
1578	2387.49	2364.07	2491.72	159.363	2466.35	2361.08	2082.33	352.054	1206.78	651.179	333.076	416.587	580.021	61.8039	191.492	1035.94	1271.35	637.857	559.826	309.031	365.856	225.503		271.082		531.951	8416.4	2759.42	2363.22	397.839	2933.32	12582.9	213.231	614.32
1580	2389.16	2366.07	2494.47	158.367	2508.6	2361.11	2086.07	349.562	1202.25	668.621	329.613	416.186	571.499	68.7386	205.995	1032.82	1267.51	641.283	560.442	309.389	364.73	224.393		267.367		533.589	8390.77	2755.5	2355.33	402.734	2931.79	12531.7	222.878	619.207
1582	2388.37	2373.29	2497.77	155.266	2548.69	2360.02	2077.97	350.85	1203.21	679.607	332.965	408.719	563.291	80.266	215.416	1039.55	1260.13	639.788	565.932	308.832	367.641	219.593		260.97		533.798	8349.42	2743.36	2346.68	400.629	2934.62	12523.3	236.344	621.919
1584	2385.38	2364.13	2489.12	159.106	2552.99	2359.28	2058.24	350.833	1190.62	682.322	333.147	404.963	557.846	80.1479	219.138	1043.15	1258.45	643.556	571.127	309.922	367.113	220.42		263.797		531.743	8283.88	2732.33	2341.09	401.809	2927.34	12464.4	246.588	626.222
1586	2387.87	2360.93	2494.21	156.448	2532.38	2357.72	2061.9	351.916	1197.26	678.708	329.851	403.901	557.993	80.4754	217.931	1045.01	1260.99	629.898	571.582	314.995	367.05	220.935		270.046		535.556	8258.8	2726.94	2335.82	402.971	2931.17	12439.4	247.613	626.473
1588	2389.85	2356.4	2500.79	157.437	2498.41	2362.2	2054.4	349.714	1191.33	677.276	329.629	406.957	570.653	76.9247	218.149	1047.19	1266.81	632.4	570.815	317.249	367.447	224.959		274.62		538.209	8231.41	2723.88	2331.62	397.51	2931.1	12353.4	244.635	632.416
1590	2395.68	2359.56	2512.17	157.298	2483.8	2359.96	2070.4	348.53	1203.58	681.658	326.478	406.689	575.71	78.8812	223.468	1051.02	1269.14	632.608	567.051	316.852	371.896	226.136		274.679		537.272	8247.04	2721.7	2322.95	398.218	2933.16	12307.3	237.745	626.254
1592	2393.41	2362.07	2523.02	159.184	2484.16	2366.42	2051.23	352.507	1189.18	678.291	332.391	403.24	569.983	76.5447	216.083	1058.22	1260.46	635.381	565.127	312.585	378.976	225.578		266.882		537.444	8209.92	2717.45	2310.38	392.676	2932.81	12271.2	233.619	617.605
1594	2395.33	2364.83	2537.69	161.856	2508.89	2366.7	2081.21	358.477	1204.55	675.553	335.56	402.175	560.713	74.1799	203.579	1058.5	1263.11	623.689	558.383	312.254	393.514	225.834		265.215		534.088	8221.13	2721.2	2306.81	392.512	2935.15	12220.5	224.329	609.138
1596	2396.08	2372.98	2564.73	157.647	2557.98	2376.2	2080.97	366.373	1202.73	667.022	338.749	403.146	557.387	71.7514	198.167	1055.43	1266.67	620.704	565.439	312.5	411.996	224.928		266.511		538.151	8205.2	2718.38	2303.95	391.154	2944.38	12181.2	223.863	603.77
1598	2398.42	2370.45	2601.72	161.812	2627.48	2370.65	2090.94	377.642	1212.27	661.591	334.933	407.141	560.358	65.3656	190.308	1051.02	1269.78	619.609	562.941	314.49	440.976	228.057		265.428		530.45	8217.67	2713.5	2305.09	388.446	2945.24	12119.2	215.039	596.102
1600	2394.27	2367.19	2656.7	162.822	2696.07	2367.96	2067.96	393.884	1204.89	665.051	326.559	404.585	559.837	65.7878	195.231	1046.43	1263.54	619.237	570.068	319.737	484.958	227.373		266.393		532.36	8197.33	2701.14	2292.84	385.483	2940.26	12131.5	218.735	594.679
1602	2390.7	2361.66	2733.81	167.663	2731.32	2364.29	2072.39	423.662	1207.85	677.248	328.338	406.827	556.564	68.9992	206.721	1045.66	1259.21	616.851	567.717	326.586	546.382	226.981		262.365		533.54	8204.17	2689.3	2279.77	380.573	2932.04	12150.3	224.298	599.552
1604	2385.9	2361.17	2844.87	166.121	2715.38	2364.95	2062.37	458.951	1206.32	710.503	330.482	407.589	548.134	105.936	252.205	1041.79	1260.83	615.367	570.941	337.942	633.878	227.909		271.754		535.042	8228.89	2679.79	2269.11	392.774	2932.74	12157.5	267.538	636.279
1606	2388.27	2357.95	3012.39	166.314	2657.46	2365.76	2062.33	514.754	1204.79	711.567	332.625	411.112	544.464	107.795	260.991	1040.9	1256.66	614.203	572.422	341.6	759.684	226.631		274.619		536.475	8283.67	2678.83	2258.44	401.932	2928.19	12156.3	261.591	629.925
1608	2383.1	2357.71	3264.42	166.288	2582.36	2365.52	2051.68	592.821	1200.98	702.932	329.833	406.27	548.332	99.7301	251.056	1039.65	1256.2	609.315	572.485	353.22	944.129	224.098		280.787		536.364	8376.29	2675.87	2253.92	394.763	2920.97	12092.5	248.781	613.558
1610	2389.79	2364.53	3618.06	161.828	2518.4	2366.55	2054.67	684.242	1200.82	677.634	327.626	403.466	549.002	77.018	223.71	1034.25	1247.28	613.345	575.501	366.368	1170.96	217.38		275.566		534.011	8518.06	2668.65	2250.32	377.413	2915.9	12068.7	214.914	584.281
1612	2383.22	2364.89	3994.97	166.105	2473.15	2366.75	2041.16	759.622	1192.7	680.655	328.853	397.608	549.363	81.4807	227.608	1025.19	1250.27	612.915	571.582	387.007	1390.84	220.265		276.186		541.34	8677.37	2658.05	2245.95	376.565	2914.74	12018	227.458	586.485
1614	2380.73	2361.28	4246.93	160.059	2440.43	2369.35	2018.09	788.443	1178	680.272	332.535	399.017	546.128	84.8169	230.508	1020.62	1241.44	615.529	566.737	395.097	1509.93	223.068		276.551		537.658	8791.01	2645.55	2233.23	374.463	2915.81	12025.9	221.942	581.982
1616	2376.33	2357.85	4223.23	159.993	2424.38	2371.61	2029.44	754.148	1187.23	677.831	334.036	393.949	540.175	77.3672	215.67	1019.24	1245.11	611.5	561.355	390.363	1478.1	221.361		281.668		538.977	8760.14	2644.19	2221.11	375.481	2912.15	11991	214.385	571.592
1618	2377.88	2360.46	3925.66	155.317	2412.08	2374.37	2032.71	677.477	1190.85	672.306	332.755	395.617	536.504	72.6412	204.605	1023.79	1239.08	611.652	558.697	373.395	1299.02	221.456		283.029		527.564	8598.19	2634.85	2214.28	367.622	2911.11	11968.9	210.133	561.931
1620	2381.72	2363.09	3500.49	165.602	2408.88	2371.11	2050.54	584.453	1199.13	665.936	327.58	394.405	533.355	70.8847	202.294	1021.47	1240.96	616.715	557.867	357.629	1050.65	220.093		281.151		528.512	8336.77	2633.26	2207.84	371.426	2909.64	11887.8	215.701	560.046
1622	2382.92	2364.34	3115.65	172.661	2408.31	2382.46	2032.96	515.368	1183.79	665.562	329.906	399.928	545.51	69.0326	212.358	1019.29	1237.4	621.054	558.59	343.751	823.658	223.843		284.681		527.631	8111.82	2621.87	2201.4	368.625	2908.68	11806	214.136	563.526
1624	2386.55	2363.11	2856.19	179.974	2411.86	2391.14	2038.22	457.627	1190.43	672.265	329.118	403.687	543.842	72.0301	220.117	1018.43	1237.51	624.259	567.299	332.254	651.096	226.59		288.307		530.185	7945.45	2620.8	2197.06	366.488	2910.99	11730.8	210.904	560.18
1626	2387.19	2367.59	2702.54	173.964	2413.58	2404.73	2040.4	417.523	1196.91	686.086	328.266	402.568	541.487	76.0909	222.027	1018.8	1230.89	622.711	568.776	323.853	537.08	229.022		299.914		527.158	7846.99	2618.67	2194.33	371.995	2908.75	11689	210.98	561.609
1628	2384.58	2363.76	2616.87	167.868	2411.08	2411.02	2028.63	381.134	1202.64	688.573	323.029	405.002	527.298	77.615	225.883	1022.03	1232.25	620.227	566.373	321.846	464.608	229.555		311.819		525.962	7770.91	2619.36	2189.26	371.035	2903.08	11669.4	214.527	558.529
1630	2386.9	2364.08	2566.29	164.848	2409.79	2424.93	2036.88	363.728	1209.12	686.554	326.7	400.339	527.859	75.9103	223.818	1016.98	1223.25	617.29	560.93	328.53	415.345	224.284		330.788		518.918	7711.82	2613.01	2178.1	371.807	2903.09	11618.8	217.87	563.168
1632	2384.9	2357.34	2530.93	163.088	2405.31	2440.3	2013.7	351.7	1203.3	681.048	323.334	398.468	519.45	72.9172	224.515	1012.76	1232.36	615.655	555.348	330.339	387.677	221.825		352.526		520.327	7658.47	2600.99	2173.45	358.041	2898.68	11564.1	216.558	555.498
1634	2386.32	2357.32	2506.05	166.026	2402.61	2451.45	2029.29	342.862	1211.07	679.287	328.547	397.852	523.03	67.4225	220.131	1004.31	1227.88	611.401	557.562	328.988	368.636	219.129		362.51		517.973	7614.83	2590.28	2166.66	356.287	2897.85	11508.5	213.891	545.683
1636	2387.97	2359.11	2495.49	163.346	2400.82	2461.22	2026.02	336.955	1213.97	683.861	321.683	398.329	519.16	71.521	228.853	1004.11	1233.52	605.667	554.226	326.189	358.747	215.809		366.141		520.432	7586.22	2588.72	2167.67	350.81	2895.73	11439.1	217.249	546.721
1638	2391.11	2361.95	2489.98	165.356	2403.17	2457.87	2040.02	333.468	1224.32	686.689	329.189	400.622	523.085	74.302	239.762	1002.6	1224.46	605.812	560.939	326.919	351.041	219.114		355.088		518.384	7577.05	2586.6	2165.86	363.576	2901.21	11437.1	225.975	554.449
1640	2385.56	2358.93	2474.32	161.719	2399.37	2447.14	2013.26	331.754	1209.47	679.291	326.736	395.745	522.442	68.4631	240.198	1008.05	1220.1	604.133	556.959	332.033	344.95	219.842		343.416		512.83	7545.17	2578.27	2157.86	363.018	2901.67	11390.6	209.119	539.157
1642	2384.17	2358.32	2467.09	161.175	2398.62	2433.41	2017.04	329.718	1205.39	658.867	330.806	396.038	520.273	50.4912	231.639	997.691	1214.64	612.019	558.333	330.567	344.944	219.694		331.535		515.209	7505.99	2568.92	2157.12	357.126	2897.6	11394.4	188.323	514.699
1644	2386.54	2359.98	2460.05	162.758	2396.85	2424.34	2019.43	328.094	1199.22	647.079	323.235	398.884	513.777	40.3088	237.414	992.924	1208.69	610.565	554.993	327.233	343.108	213.812		316.778		512	7483.74	2561.49	2156.55	344.176	2901.19	11336.5	170.594	495.514
1646	2388.12	2361.11	2463.18	164.924	2396.81	2413.7	2027.98	333.168	1200.57	630.944	323.546	403.099	518.53	30.2189	227.971	989.04	1204.82	613.926	558.543	323.99	339.949	214.794		308.677		517.667	7457.36	2554.99	2158.16	337.059	2898.1	11293.6	154.588	477.165
1648	2383.24	2355.82	2454.7	160.694	2394.97	2404.89	2010.21	329.145	1191.08	721.402	323.596	401.257	516.583	110.514	329.991	990.628	1197.78	599.051	551.563	322.213	333.179	215.495		290.237		507.504	7423.52	2547.09	2147.4	314.081	2898.49	11209.5	276.83	594.356
1650	2380.06	2356.54	2447.77	158.83	2397.75	2400.78	1993.47	331.02	1180.36	752.64	323.865	394.313	519.1	138.957	353.216	986.392	1192.08	593.524	546.047	327.572	332.364	217.249		287.776		509.581	7374.46	2533.37	2133.3	409.936	2891.43	11268.2	298.146	611.481
1652	2382.31	2357.18	2445.58	160.433	2398.78	2398.33	2003.3	329.847	1179.38	773.677	320.958	386.149	505.706	154.809	378.833	983.454	1194.61	595.045	538.23	325.121	337.151	216.082		280.963		508.299	7336	2525.93	2134.56	397.682	2893.07	11238	308.508	611.897
1654	2381.41	2357.51	2442.99	158.125	2396.93	2388.23	1986.29	330.363	1169.2	685.109	323.488	386.286	506.728	76.6375	280.038	979.121	1198.31	598.956	540.577	320.728	342.915	212.78		285.549		513.858	7305.54	2516.55	2126.18	414.631	2886.33	11252.3	186.368	497.916
1656	2380.11	2356.01	2444.67	158.962	2394.21	2377.38	1994.81	328.014	1179.45	655.309	326.564	389.225	508.888	53.8968	248.881	987.887	1203.36	601.77	545.354	318.182	336.216	211.946		277.185		515.162	7268.44	2516.46	2127.82	312.661	2888.55	11137.2	172.406	479.637
1658	2384.42	2361.01	2449.7	159.572	2398.3	2375.94	1987.29	326.509	1184.84	656.088	328.716	387.056	505.057	60.1542	244.792	987.215	1203.52	593.54	552.894	319.876	330.952	211.286		270.025		511.962	7251.86	2518.5	2120.81	319.59	2890.97	11129.8	185.887	496.772
1660	2388.26	2364.67	2450.48	163.767	2402.08	2380.88	2005.73	322.993	1193.54	674.288	324.29	384.474	503.854	79.7129	261.447	986.101	1198.34	593.675	555.782	323.891	324.68	215.843		265.907		514.584	7226.8	2516.18	2125.64	328.639	2899.21	11074.9	199.521	497.567
1662	2390.36	2360.72	2448.06	163.326	2399.63	2377.51	2004.49	322.691	1187.2	687.759	320.885	380.109	497.828	101.147	267.373	977.211	1200.19	599.836	555.435	325.433	333.04	212.152		268.956		507.16	7229.44	2512.66	2122.64	338.242	2895.44	11056.3	204.743	504.579
1664	2385.3	2355.31	2445.5	157.538	2396.79	2373.39	2004.81	319.533	1188.18	690.901	317.415	383.158	502.623	110.997	269.655	974.936	1190.37	603.512	555.58	324.733	334.818	211.172		270.177		513.191	7210.46	2498.19	2117.69	342.453	2894.82	11011.9	210.803	507.172
1666	2383.65	2353.77	2445.94	157.86	2395.84	2365.84	2003.26	322.9	1185.06	691.191	316.569	382.947	501.266	106.148	260.178	977.238	1196.04	605.516	555.251	329.162	335.214	210.426		263.945		504.844	7192.29	2487.69	2110.2	341.1	2892.63	10997.7	203.799	501.647
1668	2385.97	2353.04	2452.18	162.64	2405.06	2370.91	1998.66	325.795	1186.24	686.986	317.349	385.656	504.956	94.6933	253.074	974.443	1187.67	601.21	554.916	328.366	336.688	218.808		260.893		512.999	7157.97	2484.51	2105.23	340.261	2895.87	10950.5	187.767	489.75
1670	2389.4	2352.92	2449.87	165.88	2403.88	2370.75	1993.24	325.728	1177.22	685.308	320.142	385.252	509.381	81.5763	242.109	967.943	1185.16	602.019	550.815	331.253	341.098	216.113		260.603		505.947	7134.15	2483.2	2104.89	342.224	2894.7	10946.4	181.601	483.52
1672	2388.23	2352.24	2448.4	165.601	2404.15	2370.9	1991.48	328.275	1174.98	682.064	326.16	380.98	513.288	83.1904	243.736	972.099	1177.8	599.036	545.785	328.805	335.309	212.62		261.164		510.387	7116.07	2482.52	2107.7	337.513	2895.05	10932	188.16	495.075
1674	2383.95	2349.85	2442.5	159.979	2395.38	2368.15	1993.18	318.011	1168.86	685.355	326.991	376.378	511.545	82.536	244.029	975.548	1178.03	597.27	546.802	331.888	332.266	211.818		261.465		511.375	7086.71	2478.11	2101.83	333.988	2891.89	10897.4	202.718	499.99
1676	2386.05	2356.31	2448.17	160.986	2395.85	2367.5	1996.63	320.356	1170.26	684.397	325.183	377.522	504.826	86.1516	237.442	975.801	1181.9	593.475	543.58	335.855	327.62	218.121		255.28		514.423	7066.21	2481.33	2101.83	334.77	2894	10872.4	212.794	501.288
1678	2386.2	2358.88	2452.68	166.036	2394.36	2366.74	1999.74	320.338	1175.66	693.11	316.418	378.6	493.355	85.1348	231.271	976.274	1177.25	595.609	549.276	337.36	340.246	222.001		251.209		519.736	7050.77	2477.98	2094.39	337.936	2894.14	10800.5	205.635	499.546
1680	2388	2362.19	2457.02	164.957	2397.85	2363.57	1993.16	330.507	1177.74	688.804	317.247	382.803	488.816	78.6297	217.649	970.88	1173.96	594.774	549.217	333.592	342.725	222.748		249.082		515.621	7043.35	2475.89	2097.19	344.116	2895.16	10795.4	199.781	495.364
1682	2382.17	2352.94	2454.45	165.312	2396.86	2357.92	1989.11	332.136	1170.44	684.984	321.4	380.387	481.704	75.7817	220.216	960.07	1172.18	600.467	551.611	329.271	346.14	223.179		251.584		516.42	7005.37	2461.35	2082	338.204	2890.01	10738.5	192.267	500.62
1684	2377.31	2352.58	2455.83	159.013	2399.9	2354.84	1987.17	332.935	1169.3	679.543	323.557	379.902	485.995	73.1331	205.655	958.544	1175.25	595.289	545.252	330.284	343.372	222.32		245.477		502.928	6975.17	2458.09	2082.25	337.982	2891.32	10745.1	205.77	501.794
1686	2382.24	2357.27	2456.64	165.755	2396.8	2358.33	2002.08	331.242	1174.57	708.489	323.908	373.341	486.413	90.2968	223.945	957.156	1173.85	598.998	539.558	327.973	345.195	223.705		242.573		499.338	6949.4	2450.4	2084.46	332.06	2893.4	10677.9	219.452	505.175
1688	2376.99	2356.61	2456.05	171.232	2391.99	2356.67	1999.97	329.943	1179.89	705.242	319.596	372.594	482.952	80.8981	201.002	962.966	1169.58	596.06	538.784	326.504	339.985	219.926		245.639		494.084	6950.05	2451.71	2085.86	343.603	2892.83	10644.1	219.586	497.592
1690	2387.48	2361.47	2456.54	173.705	2392.77	2365.07	2005.28	333.15	1184.69	702.227	321.607	376.353	478.841	77.6825	203.515	963.975	1169.51	602.39	546.912	325.937	339.181	220.478		246.999		503.528	6925.93	2452.11	2084.93	341.542	2896.16	10606.8	204.866	484.787
1692	2380.57	2354.84	2454.75	169.484	2395.62	2359.44	1993.64	335.591	1176.66	680.62	320.886	383.764	481.264	75.7236	203.863	966.303	1175.93	596.498	553.522	327.548	339.025	215.395		247.224		497.199	6910.09	2449.64	2070.37	337.993	2897.08	10597.6	197.106	483.34
1694	2392.49	2362.53	2458.44	159.626	2403.89	2363.41	1990.51	333.264	1175.78	682.423	321.667	385.306	494.443	68.3897	205.133	969.836	1171.4	588.948	550.602	330.347	342.461	219.605		237.589		499.67	6892.62	2445.86	2068.15	328.707	2900.82	10576.6	189.611	475.207
1696	2386.41	2358.85	2458.39	161.695	2403.85	2358.87	1981.65	330.356	1171.24	672.535	323.796	382.937	491.183	53.9323	185.358	963.532	1171.17	585.534	548.615	329.063	344.88	215.728		244.673		500.459	6867.18	2438.89	2060.35	322.264	2896.24	10517.2	178.322	459.296
1698	2391.6	2363.1	2462.91	162.128	2400.53	2359.01	1973.74	328.928	1166.75	669.339	323.083	379.787	488.621	33.5885	158.678	958.862	1161.85	580.765	546.164	330.097	348.852	214.578		242.283		506.412	6850.57	2436.17	2058.9	322.669	2893.16	10474.5	175.086	455.161
1700	2385.19	2364.77	2465.32	163.223	2400.08	2361.94	1986.23	332.935	1174.36	671.154	320.138	373.557	480.5	35.3503	153.953	952.915	1162.31	578.529	548.789	326.813	356.458	213.224		249.749		501.682	6825.57	2425.57	2055.34	324.635	2898.32	10421.9	175.965	452.402
1702	2390.62	2368.92	2470.89	163.06	2401.98	2360.21	1988.7	337.169	1175.74	684.494	319.762	369.193	485.986	43.5243	167.369	949.135	1155.22	576.891	537.794	327.171	363.944	216.835		245.893		502.731	6831.19	2425.03	2058	327.156	2904.78	10380.2	195.034	467.414
1704	2388.07	2373.51	2479.68	162.792	2405.61	2364.57	1991.69	338.662	1183.96	700.511	316.977	362.357	482.478	60.4963	182.447	944.795	1154.88	581.093	537.783	333.211	377.594	217.919		248.657		508.738	6810.79	2415.15	2056.51	334.858	2904.44	10339.2	200.891	473.32
1706	2389.3	2368.99	2493.68	168.609	2402.26	2360.02	1972.45	348.122	1172.8	711.096	317.504	357.828	478.322	69.6634	194.24	952.444	1160.94	581.494	539.728	326.578	386.918	213.217		238.559		517.581	6801.84	2411.22	2051.44	330.745	2901.75	10314.1	214.894	480.308
1708	2384.47	2357.87	2507.81	162.205	2391.55	2358.51	1958.41	360.718	1161.36	708.287	314.342	358.278	474.635	64.2465	188.799	944.646	1163.69	581.887	544.87	328.425	412.961	210.614		239.061		511.918	6768.52	2391.15	2038.21	343.076	2890.45	10319.6	204.266	472.552
1710	2390.08	2358.99	2539.98	160.116	2391.69	2359.15	1972.63	383.634	1170.28	689.522	314.394	357.556	472.599	41.7241	159.932	947.651	1160.19	578.835	548.603	324.077	438.317	209.12		229.677		501.706	6761.85	2390.32	2031.43	327.322	2891.64	10283.5	186.441	450.184
1712	2390.28	2359.09	2583.14	158.381	2391.57	2361.07	1980.01	408.629	1170.11	690.675	319.589	360.727	472.84	38.8159	156.579	947.926	1149.52	584.732	548.557	336.034	491.386	210.621		232.556		493.804	6761.9	2388.52	2030.55	329.167	2894.39	10233.8	180.057	445.495
1714	2393.25	2366.33	2642.84	165.704	2395.84	2363.24	1970.77	440.658	1171.75	690.545	319.226	362.357	469.091	38.6588	148.719	949.153	1149.42	580.6	551.931	336.833	543.394	216.239		233.317		494.79	6786.4	2394.16	2032.2	314.448	2897.01	10166.3	185.497	454.977
1716	2385.93	2362.54	2706.37	166.406	2392.62	2358.07	1963.67	470.431	1166.14	694.928	320.038	368.993	473.767	40.4808	153.916	948.872	1152.84	584.446	548.175	342.454	616.396	221.642		234.626		497.802	6784.88	2381.01	2024.96	322.861	2894.2	10117	187.282	462.931
1718	2382.76	2360.79	2782.14	165.166	2390.49	2359.96	1951.62	488.153	1162.29	692.305	314.971	368.531	471.452	39.7809	158.915	933.3	1160.39	584.524	547.231	344.567	685.036	224.75		238.784		503.261	6810.16	2373.44	2015.8	319.207	2885.05	10073.9	188.634	462.541
1720	2378.17	2357.02	2898.78	163.929	2390.99	2356.2	1964.19	508.348	1163.38	702.251	319.855	366.815	470.259	44.9551	162.786	937.213	1159.84	587.582	550.249	352.861	759.901	223.431		237.736		509.785	6827.8	2362.61	2006.55	320.165	2883.68	10036.5	197.585	459.687
1722	2379.75	2357.87	3055.57	163.389	2392.8	2360.41	1955.52	518.216	1157.8	701.91	323.304	362.148	458.451	47.1577	170.052	931.358	1155.63	576.478	551.804	355.546	815.37	228.266		249.048		507.911	6879.09	2353.68	2003.68	316.309	2883.59	9977.86	203.682	461.648
1724	2379.29	2354.96	3223.3	163.949	2393.99	2354.68	1958.84	532.676	1164.18	705.797	328.116	361.401	459.098	50.7141	169.472	936.219	1146.09	568.869	551.983	357.081	857.572	226.768		246.682		509.877	6931.23	2346.78	1999.76	320.842	2885.55	9949.99	209.991	466.434
1726	2380.52	2355.94	3313.11	158.662	2392.87	2358.84	1942.52	526.888	1158.3	696.04	322.164	358.158	449.726	45.1486	163.571	929.621	1148.85	566.797	550.388	360.771	874.649	228.366		244.984		497.265	6989.24	2341.52	1992.63	325.449	2885.66	9913.32	192.519	448.107
1728	2382.96	2353.16	3291.46	159.145	2395.62	2353.86	1943.1	522.492	1159.82	691.616	318.529	360.693	459.965	33.998	149.688	928.878	1138.61	562.607	545.651	366.81	874.816	222.889		234.164		492.04	7001.87	2339.69	1991.13	319.162	2887.99	9856.45	186.165	440.457
1730	2381.99	2356.07	3166.18	158.61	2393.31	2355.47	1942.64	506.883	1155.13	695.206	316.589	361.68	460.405	28.0766	144.277	930.777	1140.71	567.71	542.573	367.842	862.35	227.901		226.1		488.283	6946.67	2335.24	1990.26	314.021	2887.83	9761.82	184.217	437.433
1732	2379.87	2355.65	3025.17	163.166	2394.8	2358.25	1947.83	490.822	1157.86	704.826	318.731	364.892	471.098	35.2012	155.438	936.255	1128.97	564.333	540.046	368.976	834.356	228.729		227.926		499.036	6860.95	2330.25	1990.53	307.213	2890.45	9672.92	205.489	460.006
1734	2380.3	2360.18	2904.37	168.362	2391.65	2362.47	1938.07	478.214	1151.33	720.899	321.132	362.906	467.663	46.869	170.379	944.227	1137.4	570.493	544.032	358.722	802.705	227.498		231.779		508.922	6776.7	2327.62	1989.22	307.705	2895.43	9662.14	208.108	469.894
1736	2382.06	2362.54	2815.53	165.927	2395.98	2365.94	1938.36	462.649	1159.2	712.265	323.43	363.051	461.842	35.7424	156.006	940.205	1132.81	560.944	546.061	360.938	748.179	232.775		238.775		505.15	6718.13	2323.18	1982.07	307.873	2903.86	9663.87	178.021	436.522
1738	2382.59	2365.78	2738.27	166.008	2398.41	2362.38	1939.21	447.701	1158.77	686.651	324.178	362.427	455.098	9.62963	122.642	933.474	1131.75	558.636	545.576	358.828	695.346	229.502		233.748		502.988	6662.18	2321.52	1978.76	305.637	2908.79	9680.53	137.111	396.866
1740	2381	2360.13	2669.62	166.086	2399.05	2362.12	1927.72	425.756	1153.1	651.285	319.41	359.804	444.76	-21.4578	78.596	919.162	1128.84	557.904	542.123	357.076	633.807	228.466		234.741		499.812	6594.01	2312.8	1968.72	304.133	2908.01	9664.57	118.001	364.207
